# Supplementary material for: catena-Poly[{di-μ-isonicotinato-bis[di­aqua­isonicotinatoeuropium(III)]}-μ-isonicotinato-[diisonicotinatocopper(II)]-μ-isonicotinato]
Source: Acta Crystallogr Sect E Struct Rep Online. 2008 Nov 22;64(Pt 12):m1595–6. doi: 10.1107/S1600536808038476 (PMC2959990; doi:10.1107/S1600536808038476)
Supplement: Supplementary file 1 [file e-64-m1595-sup1.cif]

##############################################################################
###                                                                        ###
###        Electronic paper (Acta Crystallographica Section E)             ###
###                                                                        ###
##############################################################################
#                                                                            #
# This CIF contains the data in a paper accepted for publication in Acta     #
# Crystallographica Section E. It conforms to the requirements of Notes      #
# for Authors for Section E, and has been peer reviewed under the auspices   #
# of the IUCr Commission on Journals.                                        #
#                                                                            #
# Full details of the Crystallographic Information File format               #
# are given in the paper "The Crystallographic Information File (CIF):       #
# a New Standard Archive File for Crystallography" by S. R. Hall, F. H.      #
# Allen and I. D. Brown [Acta Cryst. (1991), A47, 655-685].                  #
#                                                                            #
# The current version of the core CIF dictionary is obtainable from          #
# ftp://ftp.iucr.org/pub/cif_core.dic. The current version number is 2.4.    #
#                                                                            #
# Software is freely available for graphical display of the structure(s) in  #
# this CIF.  For information consult the CIF home page http://www.iucr.org/  #
# cif/home.html                                                              #
#                                                                            #
# This file may be used for bona fide research purposes within the           #
# scientific community so long as proper attribution is given to the journal # 
# article from which it was obtained.                                        #
#                                                                            #
##############################################################################
                                             
data_global
_audit_creation_method     'form.cif (version 2.0)'
_journal_data_validation_number     ?
_journal_date_recd_electronic     2008-10-27
_journal_date_accepted     2008-11-18
_journal_name_full     'Acta Crystallographica, Section E'
_journal_year     2008
_journal_volume     64
_journal_issue     12
_journal_page_first     m1595
_journal_page_last     m1596
_journal_paper_category     QM
_journal_coeditor_code     PV2118
_publ_contact_author_name     'Miao-Ling Huang'
_publ_contact_author_address
;
      Department of Chemistry and Life Sciences
      Quanzhou Normal University
      Fujian 362000
      China
;
_publ_contact_author_email     hml301@163.com
_publ_contact_author_fax     '86 595 22919972'
_publ_contact_author_phone     '86 595 22232182'
_publ_section_title
;
A one-dimensional heterometallic chain coordination polymer with isonicotinate
ligands
;
loop_
    _publ_author_name
    _publ_author_footnote
    _publ_author_address
    'Miao-Ling Huang' ?
;
      Department of Chemistry and Life Sciences
      Quanzhou Normal University
      Fujian 362000
      People's Republic of China
;
data_I
_audit_creation_method     SHELXL-97
_chemical_name_systematic
;
catena-poly[{di-\m-isonicotinato-bis[diaquaisonicotinatoeuropium(III)]}-\m-
isonicotinato-[diisonicotinatocopper(II)]-\m-isonicotinato]
;
_chemical_name_common     ?
_chemical_formula_moiety     'C48 H40 Cu Eu2 N8 O20'
_chemical_formula_sum     'C48 H40 Cu Eu2 N8 O20'
_chemical_formula_iupac     '[Cu Eu2 (C6 H4 N O2)8 (H2 O)4]'
_chemical_formula_weight     1416.34
_chemical_melting_point     ?
_symmetry_cell_setting     Monoclinic
_symmetry_space_group_name_H-M     'P 21/n'
_symmetry_space_group_name_Hall     '-P 2yn'
loop_
    _symmetry_equiv_pos_as_xyz
    'x, y, z'
    '-x+1/2, y+1/2, -z+1/2'
    '-x, -y, -z'
    'x-1/2, -y-1/2, z-1/2'
_cell_length_a     9.5218(9)
_cell_length_b     15.0371(13)
_cell_length_c     18.2850(16)
_cell_angle_alpha     90.00
_cell_angle_beta     93.8220(10)
_cell_angle_gamma     90.00
_cell_volume     2612.2(4)
_cell_formula_units_Z     2
_cell_measurement_reflns_used     6922
_cell_measurement_theta_min     2.48
_cell_measurement_theta_max     28.03
_cell_measurement_temperature     295(2)
_exptl_crystal_description     block
_exptl_crystal_colour     green
_exptl_crystal_size_max     0.40
_exptl_crystal_size_mid     0.30
_exptl_crystal_size_min     0.27
_exptl_crystal_density_diffrn     1.801
_exptl_crystal_density_meas     ?
_exptl_crystal_density_method     'not measured'
_exptl_crystal_F_000     1398
_exptl_absorpt_coefficient_mu     2.861
_exptl_absorpt_correction_type     multi-scan
_exptl_absorpt_process_details     '(SADABS; Sheldrick, 2003)'
_exptl_absorpt_correction_T_min     0.3971
_exptl_absorpt_correction_T_max     0.5166
_exptl_special_details
;
;
_diffrn_ambient_temperature     295(2)
_diffrn_radiation_type     MoK\a
_diffrn_radiation_wavelength     0.71073
_diffrn_radiation_source     'fine-focus sealed tube'
_diffrn_radiation_monochromator     graphite
_diffrn_measurement_device_type     'Bruker SMART CCD area-detector'
_diffrn_measurement_method     '\f and \w'
_diffrn_detector_area_resol_mean     ?
_diffrn_reflns_number     18387
_diffrn_reflns_av_R_equivalents     0.0363
_diffrn_reflns_av_sigmaI/netI     0.0324
_diffrn_reflns_theta_min     2.48
_diffrn_reflns_theta_max     25.50
_diffrn_reflns_theta_full     25.50
_diffrn_measured_fraction_theta_max     0.997
_diffrn_measured_fraction_theta_full     0.997
_diffrn_reflns_limit_h_min     -10
_diffrn_reflns_limit_h_max     11
_diffrn_reflns_limit_k_min     -17
_diffrn_reflns_limit_k_max     18
_diffrn_reflns_limit_l_min     -22
_diffrn_reflns_limit_l_max     22
_diffrn_standards_number     ?
_diffrn_standards_interval_count     ?
_diffrn_standards_interval_time     ?
_diffrn_standards_decay_%     ?
_refine_special_details
;
Refinement of <i>F</i>^2^ against ALL reflections. The weighted <i>R</i>-factor
<i>wR</i> and
goodness of fit <i>S</i> are based on <i>F</i>^2^, conventional
<i>R</i>-factors <i>R</i> are based
on <i>F</i>, with <i>F</i> set to zero for negative <i>F</i>^2^. The threshold
expression of
<i>F</i>^2^ > \s(<i>F</i>^2^) is used only for calculating <i>R</i>-factors(gt)
<i>etc</i>. and is
not relevant to the choice of reflections for refinement. <i>R</i>-factors
based
on <i>F</i>^2^ are statistically about twice as large as those based on
<i>F</i>, and <i>R</i>-
factors based on ALL data will be even larger.
;
_reflns_number_total     4853
_reflns_number_gt     4222
_reflns_threshold_expression     I>2\s(I)
_refine_ls_structure_factor_coef     Fsqd
_refine_ls_matrix_type     full
_refine_ls_R_factor_all     0.0272
_refine_ls_R_factor_gt     0.0214
_refine_ls_wR_factor_gt     0.0467
_refine_ls_wR_factor_ref     0.0490
_refine_ls_goodness_of_fit_ref     1.040
_refine_ls_restrained_S_all     1.039
_refine_ls_number_reflns     4853
_refine_ls_number_parameters     359
_refine_ls_number_restraints     6
_refine_ls_hydrogen_treatment     constr
_refine_ls_weighting_scheme     calc
_refine_ls_weighting_details
          'calc w=1/[\s^2^(Fo^2^)+(0.0175P)^2^+1.449P] where P=(Fo^2^+2Fc^2^)/3'
_atom_sites_solution_hydrogens     geom
_atom_sites_solution_primary     direct
_atom_sites_solution_secondary     difmap
_refine_ls_shift/su_max     0.006
_refine_ls_shift/su_mean     0.000
_refine_diff_density_max     0.357
_refine_diff_density_min     -0.365
_refine_ls_extinction_method     'SHELXL97 (Sheldrick, 2008)'
_refine_ls_extinction_coef     0.00683(17)
_refine_ls_extinction_expression
                                  'Fc^*^=kFc[1+0.001xFc^2^\l^3^/sin(2\q)]^-1/4^'
loop_
    _atom_type_symbol
    _atom_type_description
    _atom_type_scat_dispersion_real
    _atom_type_scat_dispersion_imag
    _atom_type_scat_source
    'C' 'C' 0.0033 0.0016
                         'International Tables Vol C Tables 4.2.6.8 and 6.1.1.4'
    'H' 'H' 0.0000 0.0000
                         'International Tables Vol C Tables 4.2.6.8 and 6.1.1.4'
    'N' 'N' 0.0061 0.0033
                         'International Tables Vol C Tables 4.2.6.8 and 6.1.1.4'
    'O' 'O' 0.0106 0.0060
                         'International Tables Vol C Tables 4.2.6.8 and 6.1.1.4'
    'Cu' 'Cu' 0.3201 1.2651
                         'International Tables Vol C Tables 4.2.6.8 and 6.1.1.4'
    'Eu' 'Eu' -0.1578 3.6682
                         'International Tables Vol C Tables 4.2.6.8 and 6.1.1.4'
_computing_data_collection     'SMART (Bruker, 2001)'
_computing_cell_refinement     'SAINT (Bruker, 2003)'
_computing_data_reduction     'SAINT (Bruker, 2003)'
_computing_structure_solution     'SHELXS97 (Sheldrick, 2008)'
_computing_structure_refinement     'SHELXL97 (Sheldrick, 2008)'
_computing_molecular_graphics     'ORTEP-3 for Windows (Farrugia, 1997)'
_computing_publication_material     'SHELXTL (Sheldrick, 2008)'
loop_
    _atom_site_type_symbol
    _atom_site_label
    _atom_site_fract_x
    _atom_site_fract_y
    _atom_site_fract_z
    _atom_site_U_iso_or_equiv
    _atom_site_adp_type
    _atom_site_calc_flag
    _atom_site_refinement_flags
    _atom_site_occupancy
    _atom_site_disorder_assembly
    _atom_site_disorder_group
    Eu Eu1 0.303549(14) 1.084800(9) -0.000640(7) 0.01521(6) Uani d . 1 . .
    Cu Cu1 0.0000 0.5000 0.0000 0.02112(12) Uani d S 1 . .
    O O1 0.1022(2) 1.06985(13) 0.08317(11) 0.0256(5) Uani d . 1 . .
    O O2 0.2241(2) 1.19395(13) 0.08933(11) 0.0319(5) Uani d . 1 . .
    O O3 0.4104(2) 1.03423(18) 0.11132(12) 0.0440(6) Uani d . 1 . .
    O O4 0.6048(3) 0.95248(17) 0.11231(12) 0.0437(6) Uani d . 1 . .
    O O5 0.2714(2) 0.92881(14) -0.00398(13) 0.0378(6) Uani d . 1 . .
    O O6 0.4704(2) 0.85317(15) -0.00984(14) 0.0454(6) Uani d . 1 . .
    O O7 -0.1420(2) 0.55366(14) -0.07136(11) 0.0276(5) Uani d . 1 . .
    O O8 -0.3139(2) 0.62128(16) -0.01438(11) 0.0370(6) Uani d . 1 . .
    N N1 -0.0769(4) 1.2279(2) 0.30315(16) 0.0494(8) Uani d . 1 . .
    N N2 0.5926(3) 1.0505(3) 0.37273(15) 0.0521(9) Uani d . 1 . .
    N N3 0.1135(2) 0.61288(15) 0.00239(12) 0.0193(5) Uani d . 1 . .
    N N4 -0.4825(3) 0.6230(2) -0.28160(15) 0.0448(8) Uani d . 1 . .
    C C1 -0.1334(4) 1.1683(3) 0.2564(2) 0.0579(12) Uani d . 1 . .
    H H1 -0.2213 1.1456 0.2656 0.069 Uiso calc R 1 . .
    C C2 -0.0711(4) 1.1377(3) 0.1950(2) 0.0463(10) Uani d . 1 . .
    H H2 -0.1151 1.0949 0.1648 0.056 Uiso calc R 1 . .
    C C3 0.0576(3) 1.1721(2) 0.17983(15) 0.0259(7) Uani d . 1 . .
    C C4 0.1180(4) 1.2343(2) 0.22750(18) 0.0420(9) Uani d . 1 . .
    H H4 0.2050 1.2589 0.2189 0.050 Uiso calc R 1 . .
    C C5 0.0485(4) 1.2599(3) 0.2882(2) 0.0507(10) Uani d . 1 . .
    H H5 0.0914 1.3015 0.3201 0.061 Uiso calc R 1 . .
    C C6 0.1329(3) 1.1432(2) 0.11331(15) 0.0226(6) Uani d . 1 . .
    C C7 0.5089(4) 1.1027(3) 0.33001(19) 0.0462(10) Uani d . 1 . .
    H H7 0.4656 1.1504 0.3518 0.055 Uiso calc R 1 . .
    C C8 0.4824(4) 1.0906(2) 0.25533(17) 0.0314(7) Uani d . 1 . .
    H H8 0.4216 1.1283 0.2282 0.038 Uiso calc R 1 . .
    C C9 0.5483(3) 1.0211(2) 0.22209(15) 0.0229(6) Uani d . 1 . .
    C C10 0.6410(4) 0.9697(3) 0.26468(17) 0.0406(9) Uani d . 1 . .
    H H10 0.6913 0.9242 0.2439 0.049 Uiso calc R 1 . .
    C C11 0.6578(4) 0.9867(3) 0.33875(19) 0.0573(12) Uani d . 1 . .
    H H11 0.7197 0.9507 0.3669 0.069 Uiso calc R 1 . .
    C C12 0.5193(3) 1.0016(2) 0.14180(15) 0.0252(7) Uani d . 1 . .
    C C13 0.0470(3) 0.69169(19) 0.00148(15) 0.0233(6) Uani d . 1 . .
    H H13 -0.0508 0.6921 0.0004 0.028 Uiso calc R 1 . .
    C C14 0.1172(3) 0.77197(19) 0.00207(15) 0.0231(6) Uani d . 1 . .
    H H14 0.0676 0.8252 0.0027 0.028 Uiso calc R 1 . .
    C C15 0.2621(3) 0.77222(19) 0.00173(14) 0.0207(6) Uani d . 1 . .
    C C16 0.3327(3) 0.69096(19) 0.00510(15) 0.0241(7) Uani d . 1 . .
    H H16 0.4305 0.6889 0.0072 0.029 Uiso calc R 1 . .
    C C17 0.2545(3) 0.6135(2) 0.00524(15) 0.0229(6) Uani d . 1 . .
    H H17 0.3018 0.5594 0.0074 0.027 Uiso calc R 1 . .
    C C18 0.3420(3) 0.8586(2) -0.00392(16) 0.0254(7) Uani d . 1 . .
    C C19 -0.5216(3) 0.6665(2) -0.22291(19) 0.0408(9) Uani d . 1 . .
    H H19 -0.5995 0.7038 -0.2288 0.049 Uiso calc R 1 . .
    C C20 -0.4541(3) 0.6600(2) -0.15378(17) 0.0320(7) Uani d . 1 . .
    H H20 -0.4856 0.6926 -0.1148 0.038 Uiso calc R 1 . .
    C C21 -0.3387(3) 0.6041(2) -0.14357(16) 0.0258(7) Uani d . 1 . .
    C C22 -0.2961(4) 0.5588(2) -0.20395(18) 0.0420(9) Uani d . 1 . .
    H H22 -0.2191 0.5207 -0.1994 0.050 Uiso calc R 1 . .
    C C23 -0.3693(4) 0.5708(3) -0.2715(2) 0.0532(11) Uani d . 1 . .
    H H23 -0.3379 0.5410 -0.3118 0.064 Uiso calc R 1 . .
    C C24 -0.2594(3) 0.59323(18) -0.06933(16) 0.0239(7) Uani d . 1 . .
    O O9 0.0897(2) 1.07055(13) -0.07832(11) 0.0284(5) Uani d D 1 . .
    H H1W 0.0757 1.0919 -0.1202 0.043 Uiso d RD 1 . .
    H H2W 0.0301 1.0314 -0.0715 0.043 Uiso d RD 1 . .
    O O10 0.2777(2) 1.22483(13) -0.06923(11) 0.0299(5) Uani d D 1 . .
    H H3W 0.3208 1.2307 -0.1068 0.045 Uiso d RD 1 . .
    H H4W 0.2738 1.2729 -0.0473 0.045 Uiso d RD 1 . .
loop_
    _atom_site_aniso_label
    _atom_site_aniso_U_11
    _atom_site_aniso_U_22
    _atom_site_aniso_U_33
    _atom_site_aniso_U_12
    _atom_site_aniso_U_13
    _atom_site_aniso_U_23
    Eu1 0.01495(9) 0.01529(9) 0.01549(8) -0.00210(6) 0.00169(5) -0.00087(5)
    Cu1 0.0205(3) 0.0153(3) 0.0264(3) -0.0064(2) -0.0071(2) 0.0056(2)
    O1 0.0249(12) 0.0272(12) 0.0251(11) -0.0042(9) 0.0061(9) -0.0054(9)
    O2 0.0394(13) 0.0233(12) 0.0351(12) -0.0072(10) 0.0194(10) -0.0044(9)
    O3 0.0394(15) 0.0656(18) 0.0255(12) 0.0092(13) -0.0078(11) 0.0041(12)
    O4 0.0550(16) 0.0506(15) 0.0274(12) 0.0129(13) 0.0161(11) -0.0074(11)
    O5 0.0373(14) 0.0178(12) 0.0576(16) -0.0060(10) -0.0016(12) 0.0012(10)
    O6 0.0214(13) 0.0354(14) 0.0796(19) -0.0127(11) 0.0041(12) 0.0022(13)
    O7 0.0268(12) 0.0267(12) 0.0281(11) -0.0024(10) -0.0083(9) 0.0054(9)
    O8 0.0475(15) 0.0358(14) 0.0272(12) 0.0008(11) -0.0022(11) -0.0020(10)
    N1 0.064(2) 0.0436(19) 0.0442(18) -0.0060(17) 0.0313(16) -0.0110(15)
    N2 0.046(2) 0.088(3) 0.0216(15) -0.0102(19) -0.0030(14) -0.0089(16)
    N3 0.0209(13) 0.0159(12) 0.0208(12) -0.0044(10) -0.0011(10) 0.0023(9)
    N4 0.049(2) 0.0461(19) 0.0368(17) 0.0086(16) -0.0195(14) -0.0070(14)
    C1 0.049(2) 0.062(3) 0.067(3) -0.017(2) 0.040(2) -0.023(2)
    C2 0.037(2) 0.050(2) 0.054(2) -0.0138(18) 0.0207(18) -0.0225(18)
    C3 0.0276(17) 0.0260(17) 0.0250(16) 0.0029(14) 0.0077(13) -0.0016(13)
    C4 0.045(2) 0.043(2) 0.041(2) -0.0128(18) 0.0190(17) -0.0108(16)
    C5 0.065(3) 0.045(2) 0.044(2) -0.013(2) 0.0199(19) -0.0180(18)
    C6 0.0195(16) 0.0263(17) 0.0219(15) 0.0037(13) 0.0021(12) 0.0027(12)
    C7 0.057(3) 0.050(2) 0.034(2) -0.007(2) 0.0143(18) -0.0162(17)
    C8 0.0341(19) 0.0342(19) 0.0267(16) 0.0047(15) 0.0072(14) -0.0006(14)
    C9 0.0208(16) 0.0294(17) 0.0184(14) -0.0025(13) 0.0018(12) 0.0014(12)
    C10 0.040(2) 0.054(2) 0.0282(18) 0.0150(18) 0.0034(15) 0.0054(16)
    C11 0.046(2) 0.100(4) 0.0249(19) 0.018(2) -0.0035(17) 0.011(2)
    C12 0.0283(18) 0.0276(17) 0.0198(15) -0.0068(14) 0.0032(13) 0.0029(13)
    C13 0.0177(15) 0.0229(16) 0.0289(16) -0.0017(12) -0.0013(12) 0.0014(12)
    C14 0.0211(16) 0.0169(15) 0.0313(16) 0.0008(12) 0.0003(12) 0.0002(12)
    C15 0.0217(16) 0.0209(16) 0.0190(14) -0.0076(12) -0.0011(12) -0.0006(11)
    C16 0.0168(16) 0.0236(17) 0.0319(16) -0.0036(12) 0.0015(13) 0.0012(13)
    C17 0.0221(16) 0.0184(15) 0.0278(16) 0.0002(13) -0.0006(12) 0.0017(12)
    C18 0.0270(18) 0.0219(17) 0.0268(16) -0.0085(13) -0.0021(13) 0.0001(12)
    C19 0.0283(19) 0.045(2) 0.047(2) 0.0097(17) -0.0104(16) 0.0023(17)
    C20 0.0272(18) 0.037(2) 0.0319(17) 0.0040(15) -0.0007(14) -0.0001(14)
    C21 0.0246(17) 0.0228(17) 0.0291(16) -0.0030(13) -0.0060(13) 0.0019(12)
    C22 0.046(2) 0.042(2) 0.0360(19) 0.0178(18) -0.0124(17) -0.0118(16)
    C23 0.062(3) 0.057(3) 0.038(2) 0.022(2) -0.0196(19) -0.0229(18)
    C24 0.0262(17) 0.0156(15) 0.0289(16) -0.0055(13) -0.0055(13) 0.0038(12)
    O9 0.0247(12) 0.0343(13) 0.0250(11) -0.0101(10) -0.0081(9) 0.0053(9)
    O10 0.0414(13) 0.0221(11) 0.0277(11) 0.0021(10) 0.0129(10) 0.0045(9)
_geom_special_details
;
All e.s.d.'s (except the e.s.d. in the dihedral angle between two l.s. planes)
are estimated using the full covariance matrix. The cell e.s.d.'s are taken
into account individually in the estimation of e.s.d.'s in distances, angles
and torsion angles; correlations between e.s.d.'s in cell parameters are only
used when they are defined by crystal symmetry. An approximate (isotropic)
treatment of cell e.s.d.'s is used for estimating e.s.d.'s involving l.s.
planes.
;
loop_
    _geom_bond_atom_site_label_1
    _geom_bond_atom_site_label_2
    _geom_bond_site_symmetry_2
    _geom_bond_distance
    _geom_bond_publ_flag
    Eu1 O4 3_675 2.341(2) ?
    Eu1 O6 3_675 2.342(2) ?
    Eu1 O3 . 2.351(2) ?
    Eu1 O5 . 2.366(2) ?
    Eu1 O9 . 2.4133(19) ?
    Eu1 O10 . 2.4548(19) ?
    Eu1 O2 . 2.477(2) ?
    Eu1 O1 . 2.5428(19) ?
    Eu1 C6 . 2.864(3) ?
    Cu1 O7 3_565 1.9867(19) ?
    Cu1 O7 . 1.9867(19) ?
    Cu1 N3 . 2.011(2) ?
    Cu1 N3 3_565 2.011(2) ?
    O1 C6 . 1.259(3) ?
    O2 C6 . 1.256(3) ?
    O3 C12 . 1.245(4) ?
    O4 C12 . 1.248(4) ?
    O4 Eu1 3_675 2.341(2) ?
    O5 C18 . 1.251(4) ?
    O6 C18 . 1.237(4) ?
    O6 Eu1 3_675 2.342(2) ?
    O7 C24 . 1.269(4) ?
    O8 C24 . 1.235(4) ?
    N1 C1 . 1.326(5) ?
    N1 C5 . 1.333(5) ?
    N2 C11 . 1.320(5) ?
    N2 C7 . 1.334(5) ?
    N3 C17 . 1.340(4) ?
    N3 C13 . 1.343(4) ?
    N4 C19 . 1.331(4) ?
    N4 C23 . 1.336(5) ?
    C1 C2 . 1.382(5) ?
    C1 H1 . 0.9300 ?
    C2 C3 . 1.376(4) ?
    C2 H2 . 0.9300 ?
    C3 C4 . 1.378(4) ?
    C3 C6 . 1.516(4) ?
    C4 C5 . 1.385(5) ?
    C4 H4 . 0.9300 ?
    C5 H5 . 0.9300 ?
    C7 C8 . 1.384(5) ?
    C7 H7 . 0.9300 ?
    C8 C9 . 1.381(4) ?
    C8 H8 . 0.9300 ?
    C9 C10 . 1.376(4) ?
    C9 C12 . 1.504(4) ?
    C10 C11 . 1.377(5) ?
    C10 H10 . 0.9300 ?
    C11 H11 . 0.9300 ?
    C13 C14 . 1.380(4) ?
    C13 H13 . 0.9300 ?
    C14 C15 . 1.380(4) ?
    C14 H14 . 0.9300 ?
    C15 C16 . 1.394(4) ?
    C15 C18 . 1.513(4) ?
    C16 C17 . 1.383(4) ?
    C16 H16 . 0.9300 ?
    C17 H17 . 0.9300 ?
    C19 C20 . 1.383(4) ?
    C19 H19 . 0.9300 ?
    C20 C21 . 1.386(4) ?
    C20 H20 . 0.9300 ?
    C21 C22 . 1.381(4) ?
    C21 C24 . 1.517(4) ?
    C22 C23 . 1.389(5) ?
    C22 H22 . 0.9300 ?
    C23 H23 . 0.9300 ?
    O9 H1W . 0.8334 ?
    O9 H2W . 0.8326 ?
    O10 H3W . 0.8291 ?
    O10 H4W . 0.8292 ?
loop_
    _geom_angle_atom_site_label_1
    _geom_angle_atom_site_label_2
    _geom_angle_atom_site_label_3
    _geom_angle_site_symmetry_1
    _geom_angle_site_symmetry_3
    _geom_angle
    _geom_angle_publ_flag
    O4 Eu1 O6 3_675 3_675 76.87(9) ?
    O4 Eu1 O3 3_675 . 121.14(8) ?
    O6 Eu1 O3 3_675 . 73.47(9) ?
    O4 Eu1 O5 3_675 . 78.18(9) ?
    O6 Eu1 O5 3_675 . 120.90(8) ?
    O3 Eu1 O5 . . 75.49(9) ?
    O4 Eu1 O9 3_675 . 79.30(8) ?
    O6 Eu1 O9 3_675 . 144.92(8) ?
    O3 Eu1 O9 . . 141.54(8) ?
    O5 Eu1 O9 . . 78.12(7) ?
    O4 Eu1 O10 3_675 . 77.90(8) ?
    O6 Eu1 O10 3_675 . 76.15(8) ?
    O3 Eu1 O10 . . 138.18(8) ?
    O5 Eu1 O10 . . 145.98(7) ?
    O9 Eu1 O10 . . 73.94(7) ?
    O4 Eu1 O2 3_675 . 152.34(8) ?
    O6 Eu1 O2 3_675 . 90.07(8) ?
    O3 Eu1 O2 . . 76.68(8) ?
    O5 Eu1 O2 . . 129.00(7) ?
    O9 Eu1 O2 . . 99.60(7) ?
    O10 Eu1 O2 . . 75.30(7) ?
    O4 Eu1 O1 3_675 . 147.58(8) ?
    O6 Eu1 O1 3_675 . 135.36(8) ?
    O3 Eu1 O1 . . 75.31(7) ?
    O5 Eu1 O1 . . 80.01(7) ?
    O9 Eu1 O1 . . 72.93(7) ?
    O10 Eu1 O1 . . 109.25(7) ?
    O2 Eu1 O1 . . 51.88(6) ?
    O4 Eu1 C6 3_675 . 165.98(8) ?
    O6 Eu1 C6 3_675 . 112.40(9) ?
    O3 Eu1 C6 . . 72.50(8) ?
    O5 Eu1 C6 . . 104.14(8) ?
    O9 Eu1 C6 . . 87.60(8) ?
    O10 Eu1 C6 . . 93.78(7) ?
    O2 Eu1 C6 . . 25.93(7) ?
    O1 Eu1 C6 . . 26.07(7) ?
    O7 Cu1 O7 3_565 . 180.0 ?
    O7 Cu1 N3 3_565 . 89.26(9) ?
    O7 Cu1 N3 . . 90.74(9) ?
    O7 Cu1 N3 3_565 3_565 90.74(9) ?
    O7 Cu1 N3 . 3_565 89.26(9) ?
    N3 Cu1 N3 . 3_565 180.0 ?
    C6 O1 Eu1 . . 91.37(16) ?
    C6 O2 Eu1 . . 94.50(17) ?
    C12 O3 Eu1 . . 144.7(2) ?
    C12 O4 Eu1 . 3_675 144.1(2) ?
    C18 O5 Eu1 . . 140.1(2) ?
    C18 O6 Eu1 . 3_675 151.0(2) ?
    C24 O7 Cu1 . . 137.19(19) ?
    C1 N1 C5 . . 116.3(3) ?
    C11 N2 C7 . . 115.7(3) ?
    C17 N3 C13 . . 117.7(2) ?
    C17 N3 Cu1 . . 122.85(19) ?
    C13 N3 Cu1 . . 119.46(19) ?
    C19 N4 C23 . . 116.3(3) ?
    N1 C1 C2 . . 124.8(3) ?
    N1 C1 H1 . . 117.6 ?
    C2 C1 H1 . . 117.6 ?
    C3 C2 C1 . . 118.3(3) ?
    C3 C2 H2 . . 120.8 ?
    C1 C2 H2 . . 120.8 ?
    C2 C3 C4 . . 117.9(3) ?
    C2 C3 C6 . . 122.0(3) ?
    C4 C3 C6 . . 120.1(3) ?
    C3 C4 C5 . . 119.6(3) ?
    C3 C4 H4 . . 120.2 ?
    C5 C4 H4 . . 120.2 ?
    N1 C5 C4 . . 123.1(3) ?
    N1 C5 H5 . . 118.5 ?
    C4 C5 H5 . . 118.5 ?
    O2 C6 O1 . . 121.7(3) ?
    O2 C6 C3 . . 118.8(3) ?
    O1 C6 C3 . . 119.6(3) ?
    O2 C6 Eu1 . . 59.57(14) ?
    O1 C6 Eu1 . . 62.56(14) ?
    C3 C6 Eu1 . . 173.2(2) ?
    N2 C7 C8 . . 124.3(3) ?
    N2 C7 H7 . . 117.9 ?
    C8 C7 H7 . . 117.9 ?
    C7 C8 C9 . . 118.4(3) ?
    C7 C8 H8 . . 120.8 ?
    C9 C8 H8 . . 120.8 ?
    C10 C9 C8 . . 118.0(3) ?
    C10 C9 C12 . . 120.8(3) ?
    C8 C9 C12 . . 121.2(3) ?
    C9 C10 C11 . . 118.7(3) ?
    C9 C10 H10 . . 120.6 ?
    C11 C10 H10 . . 120.6 ?
    N2 C11 C10 . . 124.8(4) ?
    N2 C11 H11 . . 117.6 ?
    C10 C11 H11 . . 117.6 ?
    O3 C12 O4 . . 126.0(3) ?
    O3 C12 C9 . . 117.0(3) ?
    O4 C12 C9 . . 117.0(3) ?
    N3 C13 C14 . . 122.9(3) ?
    N3 C13 H13 . . 118.5 ?
    C14 C13 H13 . . 118.5 ?
    C15 C14 C13 . . 119.1(3) ?
    C15 C14 H14 . . 120.4 ?
    C13 C14 H14 . . 120.4 ?
    C14 C15 C16 . . 118.5(3) ?
    C14 C15 C18 . . 120.7(3) ?
    C16 C15 C18 . . 120.8(3) ?
    C17 C16 C15 . . 118.7(3) ?
    C17 C16 H16 . . 120.7 ?
    C15 C16 H16 . . 120.7 ?
    N3 C17 C16 . . 123.0(3) ?
    N3 C17 H17 . . 118.5 ?
    C16 C17 H17 . . 118.5 ?
    O6 C18 O5 . . 126.2(3) ?
    O6 C18 C15 . . 116.9(3) ?
    O5 C18 C15 . . 116.8(3) ?
    N4 C19 C20 . . 124.4(3) ?
    N4 C19 H19 . . 117.8 ?
    C20 C19 H19 . . 117.8 ?
    C19 C20 C21 . . 118.8(3) ?
    C19 C20 H20 . . 120.6 ?
    C21 C20 H20 . . 120.6 ?
    C22 C21 C20 . . 117.6(3) ?
    C22 C21 C24 . . 120.5(3) ?
    C20 C21 C24 . . 121.9(3) ?
    C21 C22 C23 . . 119.3(3) ?
    C21 C22 H22 . . 120.3 ?
    C23 C22 H22 . . 120.3 ?
    N4 C23 C22 . . 123.5(3) ?
    N4 C23 H23 . . 118.2 ?
    C22 C23 H23 . . 118.2 ?
    O8 C24 O7 . . 127.0(3) ?
    O8 C24 C21 . . 118.7(3) ?
    O7 C24 C21 . . 114.3(3) ?
    Eu1 O9 H1W . . 125.7 ?
    Eu1 O9 H2W . . 122.1 ?
    H1W O9 H2W . . 110.0 ?
    Eu1 O10 H3W . . 118.5 ?
    Eu1 O10 H4W . . 120.4 ?
    H3W O10 H4W . . 110.4 ?
loop_
    _geom_torsion_atom_site_label_1
    _geom_torsion_atom_site_label_2
    _geom_torsion_atom_site_label_3
    _geom_torsion_atom_site_label_4
    _geom_torsion_site_symmetry_1
    _geom_torsion_site_symmetry_2
    _geom_torsion_site_symmetry_3
    _geom_torsion_site_symmetry_4
    _geom_torsion
    _geom_torsion_publ_flag
    O4 Eu1 O1 C6 3_675 . . . -154.11(17) ?
    O6 Eu1 O1 C6 3_675 . . . 33.3(2) ?
    O3 Eu1 O1 C6 . . . . 80.12(17) ?
    O5 Eu1 O1 C6 . . . . 157.60(17) ?
    O9 Eu1 O1 C6 . . . . -121.87(17) ?
    O10 Eu1 O1 C6 . . . . -56.31(17) ?
    O2 Eu1 O1 C6 . . . . -4.30(16) ?
    O4 Eu1 O2 C6 3_675 . . . 148.82(19) ?
    O6 Eu1 O2 C6 3_675 . . . -150.30(18) ?
    O3 Eu1 O2 C6 . . . . -77.32(18) ?
    O5 Eu1 O2 C6 . . . . -18.9(2) ?
    O9 Eu1 O2 C6 . . . . 63.58(18) ?
    O10 Eu1 O2 C6 . . . . 134.05(18) ?
    O1 Eu1 O2 C6 . . . . 4.33(16) ?
    O4 Eu1 O3 C12 3_675 . . . 16.4(4) ?
    O6 Eu1 O3 C12 3_675 . . . -46.5(4) ?
    O5 Eu1 O3 C12 . . . . 82.6(4) ?
    O9 Eu1 O3 C12 . . . . 130.7(4) ?
    O10 Eu1 O3 C12 . . . . -91.6(4) ?
    O2 Eu1 O3 C12 . . . . -140.6(4) ?
    O1 Eu1 O3 C12 . . . . 165.8(4) ?
    C6 Eu1 O3 C12 . . . . -167.2(4) ?
    O4 Eu1 O5 C18 3_675 . . . 64.0(3) ?
    O6 Eu1 O5 C18 3_675 . . . -2.7(4) ?
    O3 Eu1 O5 C18 . . . . -62.9(3) ?
    O9 Eu1 O5 C18 . . . . 145.3(3) ?
    O10 Eu1 O5 C18 . . . . 110.1(3) ?
    O2 Eu1 O5 C18 . . . . -121.8(3) ?
    O1 Eu1 O5 C18 . . . . -140.2(3) ?
    C6 Eu1 O5 C18 . . . . -130.2(3) ?
    N3 Cu1 O7 C24 . . . . -95.7(3) ?
    N3 Cu1 O7 C24 3_565 . . . 84.3(3) ?
    O7 Cu1 N3 C17 3_565 . . . 39.1(2) ?
    O7 Cu1 N3 C17 . . . . -140.9(2) ?
    O7 Cu1 N3 C13 3_565 . . . -140.6(2) ?
    O7 Cu1 N3 C13 . . . . 39.4(2) ?
    C5 N1 C1 C2 . . . . 0.6(7) ?
    N1 C1 C2 C3 . . . . -1.4(7) ?
    C1 C2 C3 C4 . . . . 1.0(6) ?
    C1 C2 C3 C6 . . . . -179.3(3) ?
    C2 C3 C4 C5 . . . . -0.1(5) ?
    C6 C3 C4 C5 . . . . -179.8(3) ?
    C1 N1 C5 C4 . . . . 0.4(6) ?
    C3 C4 C5 N1 . . . . -0.7(6) ?
    Eu1 O2 C6 O1 . . . . -8.1(3) ?
    Eu1 O2 C6 C3 . . . . 172.4(2) ?
    Eu1 O1 C6 O2 . . . . 7.9(3) ?
    Eu1 O1 C6 C3 . . . . -172.7(2) ?
    C2 C3 C6 O2 . . . . 158.1(3) ?
    C4 C3 C6 O2 . . . . -22.2(4) ?
    C2 C3 C6 O1 . . . . -21.4(5) ?
    C4 C3 C6 O1 . . . . 158.3(3) ?
    O4 Eu1 C6 O2 3_675 . . . -97.1(4) ?
    O6 Eu1 C6 O2 3_675 . . . 32.40(19) ?
    O3 Eu1 C6 O2 . . . . 95.50(18) ?
    O5 Eu1 C6 O2 . . . . 164.99(17) ?
    O9 Eu1 C6 O2 . . . . -117.89(18) ?
    O10 Eu1 C6 O2 . . . . -44.17(18) ?
    O1 Eu1 C6 O2 . . . . -172.2(3) ?
    O4 Eu1 C6 O1 3_675 . . . 75.1(4) ?
    O6 Eu1 C6 O1 3_675 . . . -155.36(16) ?
    O3 Eu1 C6 O1 . . . . -92.26(17) ?
    O5 Eu1 C6 O1 . . . . -22.77(18) ?
    O9 Eu1 C6 O1 . . . . 54.35(16) ?
    O10 Eu1 C6 O1 . . . . 128.07(16) ?
    O2 Eu1 C6 O1 . . . . 172.2(3) ?
    C11 N2 C7 C8 . . . . 3.6(6) ?
    N2 C7 C8 C9 . . . . -1.3(6) ?
    C7 C8 C9 C10 . . . . -2.4(5) ?
    C7 C8 C9 C12 . . . . 177.2(3) ?
    C8 C9 C10 C11 . . . . 3.5(5) ?
    C12 C9 C10 C11 . . . . -176.2(3) ?
    C7 N2 C11 C10 . . . . -2.4(6) ?
    C9 C10 C11 N2 . . . . -1.1(7) ?
    Eu1 O3 C12 O4 . . . . -29.2(6) ?
    Eu1 O3 C12 C9 . . . . 152.7(3) ?
    Eu1 O4 C12 O3 3_675 . . . 26.5(6) ?
    Eu1 O4 C12 C9 3_675 . . . -155.4(3) ?
    C10 C9 C12 O3 . . . . 161.7(3) ?
    C8 C9 C12 O3 . . . . -17.9(4) ?
    C10 C9 C12 O4 . . . . -16.6(4) ?
    C8 C9 C12 O4 . . . . 163.8(3) ?
    C17 N3 C13 C14 . . . . 1.1(4) ?
    Cu1 N3 C13 C14 . . . . -179.2(2) ?
    N3 C13 C14 C15 . . . . 1.7(4) ?
    C13 C14 C15 C16 . . . . -3.7(4) ?
    C13 C14 C15 C18 . . . . 175.0(3) ?
    C14 C15 C16 C17 . . . . 2.9(4) ?
    C18 C15 C16 C17 . . . . -175.7(3) ?
    C13 N3 C17 C16 . . . . -1.9(4) ?
    Cu1 N3 C17 C16 . . . . 178.4(2) ?
    C15 C16 C17 N3 . . . . -0.1(4) ?
    Eu1 O6 C18 O5 3_675 . . . 22.8(7) ?
    Eu1 O6 C18 C15 3_675 . . . -159.1(3) ?
    Eu1 O5 C18 O6 . . . . -8.6(5) ?
    Eu1 O5 C18 C15 . . . . 173.3(2) ?
    C14 C15 C18 O6 . . . . -174.3(3) ?
    C16 C15 C18 O6 . . . . 4.3(4) ?
    C14 C15 C18 O5 . . . . 3.9(4) ?
    C16 C15 C18 O5 . . . . -177.5(3) ?
    C23 N4 C19 C20 . . . . -0.7(6) ?
    N4 C19 C20 C21 . . . . -0.7(5) ?
    C19 C20 C21 C22 . . . . 1.1(5) ?
    C19 C20 C21 C24 . . . . -179.8(3) ?
    C20 C21 C22 C23 . . . . 0.0(5) ?
    C24 C21 C22 C23 . . . . -179.1(3) ?
    C19 N4 C23 C22 . . . . 1.9(6) ?
    C21 C22 C23 N4 . . . . -1.5(7) ?
    Cu1 O7 C24 O8 . . . . 10.8(5) ?
    Cu1 O7 C24 C21 . . . . -168.0(2) ?
    C22 C21 C24 O8 . . . . -167.1(3) ?
    C20 C21 C24 O8 . . . . 13.9(4) ?
    C22 C21 C24 O7 . . . . 11.8(4) ?
    C20 C21 C24 O7 . . . . -167.3(3) ?
loop_
    _geom_hbond_atom_site_label_D
    _geom_hbond_atom_site_label_H
    _geom_hbond_atom_site_label_A
    _geom_hbond_site_symmetry_A
    _geom_hbond_distance_DH
    _geom_hbond_distance_HA
    _geom_hbond_distance_DA
    _geom_hbond_angle_DHA
    O10 H4W O8 3_575 0.83 1.97 2.782(3) 165
    O9 H2W O1 3_575 0.83 1.98 2.790(3) 164
    O10 H3W N1 4_685 0.83 2.06 2.881(3) 169
    O9 H1W N4 2_454 0.83 2.00 2.807(3) 161
