# Supplementary material for: catena-Poly[{di-μ-isonicotinato-bis[di­aqua­isonicotinatoeuropium(III)]}-μ-isonicotinato-[diisonicotinatocopper(II)]-μ-isonicotinato]
Source: Acta Crystallogr Sect E Struct Rep Online. 2008 Nov 22;64(Pt 12):m1595–6. doi: 10.1107/S1600536808038476 (PMC2959990; doi:10.1107/S1600536808038476)
Supplement: Supplementary file 2 [file e-64-m1595-Isup2.hkl]

# 
# h,k,l, Fc-squared, Fo-squared, sigma(Fo-squared) and status flag 
# 
data_I
_shelx_title ' B in P2(1)/n' 
_shelx_refln_list_code          4 
_shelx_F_calc_maximum      446.99 
_exptl_crystal_F_000      1398.00 
_reflns_d_resolution_high  0.8255 
 
loop_ 
 _symmetry_equiv_pos_as_xyz 
 'x, y, z' 
 '-x+1/2, y+1/2, -z+1/2' 
 '-x, -y, -z' 
 'x-1/2, -y-1/2, z-1/2' 
 
_cell_length_a     9.5218 
_cell_length_b    15.0371 
_cell_length_c    18.2850 
_cell_angle_alpha  90.000 
_cell_angle_beta   93.822 
_cell_angle_gamma  90.000 
 
_shelx_F_squared_multiplier     1.000 
 
loop_ 
 _refln_index_h 
 _refln_index_k 
 _refln_index_l 
 _refln_F_squared_calc 
 _refln_F_squared_meas 
 _refln_F_squared_sigma 
 _refln_observed_status 
   2   0   0     4162.54     4068.75    109.53 o 
   4   0   0     3689.38     3491.04     89.19 o 
   6   0   0     4344.72     4298.79    117.48 o 
   8   0   0     3250.48     3480.82    159.85 o 
  10   0   0     9365.62     9999.36    491.25 o 
   1   1   0    34915.31    32923.36   1010.03 o 
   2   1   0     7802.05     8364.33    125.59 o 
   3   1   0     5796.68     5993.47    111.83 o 
   4   1   0     8982.48     8926.11    130.61 o 
   5   1   0    33974.46    33302.34    430.49 o 
   6   1   0     4547.08     4397.14     97.00 o 
   7   1   0     1280.16     1213.65     62.29 o 
   8   1   0     1248.34     1321.24     71.92 o 
   9   1   0     1122.47     1033.34     83.69 o 
  10   1   0      204.12      186.53     68.12 o 
  11   1   0     2110.79     1930.16    160.33 o 
   0   2   0    44783.08    42641.88   1254.09 o 
   1   2   0    23867.94    24669.29    496.21 o 
   2   2   0      296.32      325.14     19.16 o 
   3   2   0     3375.35     3267.02     68.76 o 
   4   2   0       16.12        4.08      9.68 o 
   5   2   0      123.12      175.18     22.74 o 
   6   2   0     5016.86     5129.86    108.67 o 
   7   2   0     1919.68     1844.64     63.94 o 
   8   2   0      402.54      403.37     67.59 o 
   9   2   0    11251.71    11203.11    371.54 o 
  10   2   0     5498.42     5522.87    195.04 o 
  11   2   0     4890.14     4980.73    242.07 o 
   1   3   0    45974.01    48468.57    810.20 o 
   2   3   0    23653.28    24376.67    425.05 o 
   3   3   0        7.07       39.82     10.05 o 
   4   3   0    46001.00    46342.19   1076.97 o 
   5   3   0      428.59      439.02     29.45 o 
   6   3   0    19962.68    20107.13    313.11 o 
   7   3   0     1256.14     1158.52     61.27 o 
   8   3   0     1683.21     1691.60    105.83 o 
   9   3   0      135.53      154.92     49.08 o 
  10   3   0      533.47      501.79     75.74 o 
  11   3   0       50.99       36.29     58.74 o 
   0   4   0    13327.84    14225.10    296.48 o 
   1   4   0    13878.36    13766.12    228.30 o 
   2   4   0    11856.12    11430.00    198.65 o 
   3   4   0      245.40      369.42     21.02 o 
   4   4   0      133.88      204.08     19.68 o 
   5   4   0      551.66      583.52     51.50 o 
   6   4   0      833.26      839.15     50.94 o 
   7   4   0     2779.30     2839.18     95.27 o 
   8   4   0     5625.88     5819.65    184.34 o 
   9   4   0    10685.14    11088.65    579.43 o 
  10   4   0      700.84      730.15     97.38 o 
  11   4   0     4405.86     4753.32    193.77 o 
   1   5   0      115.65      137.48     16.88 o 
   2   5   0     2647.01     2711.90     70.25 o 
   3   5   0    28284.38    27883.18    399.25 o 
   4   5   0    10440.61    10310.84    173.57 o 
   5   5   0    10756.73    10182.46    204.34 o 
   6   5   0     3106.70     3049.03     95.53 o 
   7   5   0     9610.62     9478.84    208.01 o 
   8   5   0       82.42      129.99     42.06 o 
   9   5   0        1.24       17.29     37.32 o 
  10   5   0       42.72       30.78     47.14 o 
  11   5   0      681.81      596.89     87.31 o 
   0   6   0    45260.11    45740.67   1142.36 o 
   1   6   0     1234.37     1303.26     39.06 o 
   2   6   0    67127.08    67455.99    916.17 o 
   3   6   0      478.57      462.97     27.76 o 
   4   6   0      188.30      216.30     26.97 o 
   5   6   0        1.11       17.87     18.15 o 
   6   6   0      169.79      101.31     32.46 o 
   7   6   0      514.82      525.37     49.06 o 
   8   6   0     9817.50     9654.53    257.79 o 
   9   6   0       53.65       67.75     45.40 o 
  10   6   0     8312.37     7868.55    249.74 o 
   1   7   0      261.42      248.96     20.97 o 
   2   7   0     7934.53     8507.48    146.01 o 
   3   7   0    19936.23    19325.55    296.77 o 
   4   7   0    10472.48    10839.66    186.51 o 
   5   7   0    12979.59    12494.51    278.87 o 
   6   7   0     6685.63     6649.52    163.89 o 
   7   7   0    10382.68    10294.88    256.14 o 
   8   7   0      385.40      333.70     48.77 o 
   9   7   0      143.04      146.78     51.52 o 
  10   7   0        6.77      -14.60     77.13 o 
   0   8   0     3180.02     3175.11    166.70 o 
   1   8   0    19837.13    19420.62    333.68 o 
   2   8   0    12136.50    12011.96    197.94 o 
   3   8   0     4961.43     4707.10    118.68 o 
   4   8   0     1701.56     1629.93     99.84 o 
   5   8   0        1.46       21.56     20.23 o 
   6   8   0      581.72      457.75     47.45 o 
   7   8   0     7745.92     8095.89    197.38 o 
   8   8   0     4444.28     4422.78    142.12 o 
   9   8   0     7058.32     6905.82    547.80 o 
  10   8   0      580.07      714.81    118.01 o 
   1   9   0     3080.06     3256.91     80.05 o 
   2   9   0     5120.25     5092.75    148.03 o 
   3   9   0     2334.32     2309.59     80.90 o 
   4   9   0    16652.61    16330.01    308.59 o 
   5   9   0     2451.82     2370.14     96.43 o 
   6   9   0    13391.20    13348.27    422.61 o 
   7   9   0       22.92       28.99     30.32 o 
   8   9   0      125.69       68.50     45.08 o 
   9   9   0      644.87      569.17    235.00 o 
  10   9   0       13.83      109.34     74.62 o 
   0  10   0     9311.04     9236.23    368.74 o 
   1  10   0    12131.20    12093.23    258.80 o 
   2  10   0     3170.04     3109.22     95.76 o 
   3  10   0      375.11      360.06     39.25 o 
   4  10   0     8443.06     8506.49    194.28 o 
   5  10   0      132.51       76.20     28.54 o 
   6  10   0     3688.94     3697.58    161.06 o 
   7  10   0     7954.25     7345.59    225.48 o 
   8  10   0      925.98      914.07    118.21 o 
   9  10   0     5803.06     5900.17    278.17 o 
   1  11   0     4623.75     4735.68    143.13 o 
   2  11   0      103.18      178.52     36.91 o 
   3  11   0     2163.69     2181.03    102.92 o 
   4  11   0     3239.52     3247.45    109.22 o 
   5  11   0    16405.28    15892.92    320.30 o 
   6  11   0     2559.79     2612.39    126.01 o 
   7  11   0     1489.52     1516.25    139.08 o 
   8  11   0       88.37       46.05     64.70 o 
   9  11   0      895.21      840.60    129.33 o 
   0  12   0    23013.54    23425.41    821.63 o 
   1  12   0     2037.80     1947.61     91.49 o 
   2  12   0     2455.28     2581.77    106.78 o 
   3  12   0       71.28       97.24     34.20 o 
   4  12   0     4558.13     4520.12    267.18 o 
   5  12   0      159.55      136.90     44.76 o 
   6  12   0     3922.87     3676.82    196.34 o 
   7  12   0       24.22       36.16     66.14 o 
   8  12   0     3650.48     3416.00    215.77 o 
   1  13   0     1168.75     1272.87     80.47 o 
   2  13   0     3253.67     3031.38    136.50 o 
   3  13   0     2832.56     2509.71    131.72 o 
   4  13   0     6493.21     6774.98    334.53 o 
   5  13   0    25708.44    25719.88    890.73 o 
   6  13   0      856.42      963.98    120.08 o 
   7  13   0     1222.19     1668.80    159.19 o 
   8  13   0      415.54      187.94     89.67 o 
   0  14   0     5475.04     5262.85    295.82 o 
   1  14   0     6947.29     6781.46    308.62 o 
   2  14   0      187.86      176.23     53.25 o 
   3  14   0     3160.82     3103.43    135.06 o 
   4  14   0      728.80      598.34     96.17 o 
   5  14   0      775.70      806.20    284.16 o 
   6  14   0      886.64      914.76    125.21 o 
   7  14   0     3807.22     3265.20    215.60 o 
   1  15   0      259.80      169.25     57.88 o 
   2  15   0     2896.59     2694.47    232.10 o 
   3  15   0     1313.61     1187.64    121.12 o 
   4  15   0     9404.01     9557.91    345.16 o 
   5  15   0       43.26       -2.15     58.43 o 
   6  15   0     4847.46     4755.29    259.54 o 
   0  16   0     1008.44     1275.39    166.47 o 
   1  16   0     5044.31     5254.74    284.29 o 
   2  16   0     3679.73     3363.36    267.93 o 
   3  16   0     1100.27      919.32    211.00 o 
   4  16   0        9.15       20.38     67.69 o 
   5  16   0      617.28      472.30    190.96 o 
   1  17   0      457.95      424.64    117.79 o 
   2  17   0       21.89      110.09     86.45 o 
   3  17   0     6144.10     5901.72    377.63 o 
   4  17   0      606.18      615.87    108.71 o 
 -11   0   1      818.03      851.37    161.49 o 
  -9   0   1      705.15      582.68    114.30 o 
  -7   0   1    21800.27    21956.38    552.03 o 
  -5   0   1    55870.75    58575.44   1588.60 o 
  -3   0   1    44156.84    44834.17   1766.79 o 
   1   0   1      528.96      562.11     37.04 o 
   3   0   1    67528.13    67235.98   1813.78 o 
   5   0   1    52448.59    54016.71   1257.31 o 
   7   0   1    20616.15    21225.52    537.29 o 
   9   0   1      189.94        4.41     62.03 o 
  11   0   1      962.46      669.67    150.09 o 
 -11   1   1     2202.57     2197.98    283.89 o 
 -10   1   1     7465.50     7447.14    285.23 o 
  -9   1   1     5630.96     5513.98    182.96 o 
  -8   1   1    11767.43    12342.76    255.94 o 
  -7   1   1     3443.40     3653.43    107.50 o 
  -6   1   1       21.82       53.83     15.16 o 
  -5   1   1      736.25      852.18     38.36 o 
  -4   1   1      818.52      779.41     30.83 o 
  -3   1   1       73.50       77.83     10.46 o 
  -2   1   1     2977.20     3071.40     71.94 o 
  -1   1   1    13721.45    14853.06    496.43 o 
   1   1   1    22795.38    24303.91    874.43 o 
   2   1   1    51175.92    52427.07    858.98 o 
   3   1   1    19152.79    19199.82    308.51 o 
   4   1   1      112.12      168.13     17.44 o 
   5   1   1     2651.28     2915.32     69.54 o 
   6   1   1      288.66      311.35     27.83 o 
   7   1   1      497.20      498.29     44.18 o 
   8   1   1    16712.09    17110.59    365.05 o 
   9   1   1     5321.75     5373.07    380.40 o 
  10   1   1     4863.13     4855.80    308.92 o 
  11   1   1      909.53     1018.84    128.85 o 
 -11   2   1       11.74       28.84     64.51 o 
 -10   2   1      705.05      753.38     85.48 o 
  -9   2   1        7.95        5.42     38.23 o 
  -8   2   1     2244.21     2189.33    177.18 o 
  -7   2   1     5468.12     5556.32    158.66 o 
  -6   2   1     5973.62     5813.41    126.33 o 
  -5   2   1     3138.34     3368.10     66.52 o 
  -4   2   1    28360.12    28619.88    430.14 o 
  -3   2   1     4166.90     4095.14     67.54 o 
  -2   2   1     5435.13     5575.10     81.55 o 
  -1   2   1      414.76      404.64     17.92 o 
   0   2   1        1.40       -9.71      7.79 o 
   1   2   1     2153.75     2133.70     54.85 o 
   2   2   1       59.95      100.02     12.91 o 
   3   2   1    20306.63    20363.03    292.65 o 
   4   2   1    21870.61    22114.63    322.93 o 
   5   2   1     1079.88      957.41     53.89 o 
   6   2   1    14518.69    14834.47    241.85 o 
   7   2   1     8757.02     8478.35    186.24 o 
   8   2   1     2019.39     2145.55    107.97 o 
   9   2   1      338.35      332.99     57.88 o 
  10   2   1      954.88      969.65     92.48 o 
  11   2   1       26.40      -31.12     62.78 o 
 -11   3   1     5109.63     5056.79    197.93 o 
 -10   3   1      154.97      144.88     53.49 o 
  -9   3   1    12175.17    12452.05    316.15 o 
  -8   3   1      592.29      647.66     66.60 o 
  -7   3   1     5843.00     5927.54    159.54 o 
  -6   3   1     2406.61     2277.53     71.03 o 
  -5   3   1      466.80      485.16     26.81 o 
  -4   3   1     1419.75     1490.19     37.75 o 
  -3   3   1      175.12      257.80     15.58 o 
  -2   3   1     1229.13     1238.29     39.44 o 
  -1   3   1   142241.50   147309.20   2279.27 o 
   0   3   1     1989.32     1911.85     39.27 o 
   1   3   1    18185.86    19419.23    273.46 o 
   2   3   1     2848.06     2995.89     89.13 o 
   3   3   1     1723.34     1544.31     49.22 o 
   4   3   1     3406.76     3447.01     81.42 o 
   5   3   1     4702.16     4956.99    101.50 o 
   6   3   1     1317.12     1263.71     49.84 o 
   7   3   1     9486.73     9409.81    288.04 o 
   8   3   1     1461.61     1494.42    129.72 o 
   9   3   1    13974.19    14184.00    425.52 o 
  10   3   1      226.38      174.35    115.20 o 
  11   3   1     4412.43     4635.72    234.06 o 
 -11   4   1     1212.36     1388.03    116.62 o 
 -10   4   1       14.76      -10.33     43.05 o 
  -9   4   1       13.85       26.30     35.33 o 
  -8   4   1      721.92      723.12     83.85 o 
  -7   4   1      787.89      783.42     53.43 o 
  -6   4   1    14933.76    14869.07    244.90 o 
  -5   4   1    22827.13    22740.09    341.72 o 
  -4   4   1     5358.76     4962.24     84.87 o 
  -3   4   1     6393.98     6763.79    116.39 o 
  -2   4   1    36528.38    37019.11    479.47 o 
  -1   4   1     1378.12     1350.77     34.68 o 
   0   4   1     4952.25     4977.09    117.06 o 
   1   4   1    12113.65    12180.80    182.97 o 
   2   4   1     2320.25     2026.91     56.03 o 
   3   4   1     3811.67     3851.69     90.99 o 
   4   4   1    28090.55    28401.64    409.27 o 
   5   4   1    23737.48    23861.96    356.54 o 
   6   4   1    13955.19    13313.00    256.58 o 
   7   4   1       16.25       32.73     23.66 o 
   8   4   1      357.16      441.05     61.50 o 
   9   4   1      693.52      740.18     79.47 o 
  10   4   1      356.55      284.22     62.77 o 
  11   4   1      918.83      941.49    173.27 o 
 -11   5   1     1243.34     1278.63    147.32 o 
 -10   5   1     8261.61     7807.52    245.26 o 
  -9   5   1     2841.06     2806.00    135.70 o 
  -8   5   1     9692.44     9821.21    288.36 o 
  -7   5   1      524.86      533.38     47.97 o 
  -6   5   1     6574.53     6592.58    154.51 o 
  -5   5   1      374.79      429.86     38.73 o 
  -4   5   1     1192.36     1150.56     60.02 o 
  -3   5   1      611.19      742.34     27.21 o 
  -2   5   1     1106.02     1039.11     30.45 o 
  -1   5   1    12287.32    12724.34    214.48 o 
   0   5   1    29683.92    28956.50    582.69 o 
   1   5   1    24670.39    26074.58    366.77 o 
   2   5   1     1014.97      917.17     40.08 o 
   3   5   1     2116.48     2638.47     78.77 o 
   4   5   1     2606.59     2491.98     75.81 o 
   5   5   1       20.68       -2.57     13.99 o 
   6   5   1    11747.03    11597.35    239.49 o 
   7   5   1     2757.41     2558.97    133.59 o 
   8   5   1     8034.80     8267.05    235.73 o 
   9   5   1     2309.30     2393.45    127.09 o 
  10   5   1     8937.92     9222.92    274.67 o 
  11   5   1      935.32      720.52    125.33 o 
 -10   6   1        1.92       79.54     63.92 o 
  -9   6   1      127.98      181.69     51.14 o 
  -8   6   1      118.59      122.91     35.86 o 
  -7   6   1     9890.20     9844.59    216.67 o 
  -6   6   1     1703.94     1707.65     73.12 o 
  -5   6   1    55699.42    54337.76   1149.58 o 
  -4   6   1       28.18       17.00     10.97 o 
  -3   6   1    19651.98    19204.19    261.15 o 
  -2   6   1     9238.50     9896.49    161.76 o 
  -1   6   1      629.74      558.03     31.20 o 
   0   6   1      215.53      169.08     20.33 o 
   1   6   1     7531.97     7500.08    126.55 o 
   2   6   1     3319.95     3462.80    106.18 o 
   3   6   1    13625.51    13690.84    248.70 o 
   4   6   1      584.83      691.39     34.11 o 
   5   6   1    39836.70    39109.10    772.50 o 
   6   6   1      488.48      404.66     45.11 o 
   7   6   1     6266.89     5906.39    183.08 o 
   8   6   1      747.88      632.90     71.43 o 
   9   6   1     2146.37     2227.46    124.53 o 
  10   6   1        0.10       -9.18     45.04 o 
 -10   7   1    10289.03    10912.63    401.11 o 
  -9   7   1     3141.60     3034.36    189.06 o 
  -8   7   1     5934.33     5647.99    173.45 o 
  -7   7   1    10319.08     9589.99    216.44 o 
  -6   7   1      612.77      537.05     50.63 o 
  -5   7   1        3.40       -2.63     16.73 o 
  -4   7   1     1954.22     2166.29     62.51 o 
  -3   7   1    10247.66    10169.73    167.77 o 
  -2   7   1    15628.98    16392.34    252.48 o 
  -1   7   1     6049.37     6122.64    113.57 o 
   0   7   1    51901.06    52204.94   1178.13 o 
   1   7   1     5376.93     5119.13     97.91 o 
   2   7   1    17943.01    18787.49    283.59 o 
   3   7   1     3900.34     3897.74    102.54 o 
   4   7   1     7586.85     7610.15    141.74 o 
   5   7   1      748.12      740.90     86.64 o 
   6   7   1     1842.53     1839.99     82.03 o 
   7   7   1     2896.22     2990.68    190.65 o 
   8   7   1      927.73      873.07     82.05 o 
   9   7   1     3404.66     3644.67    235.83 o 
  10   7   1     9941.95    10014.28    297.99 o 
 -10   8   1       36.33       65.30     71.82 o 
  -9   8   1      581.75      627.26    107.52 o 
  -8   8   1      227.94      227.34     53.35 o 
  -7   8   1       42.35       41.91     28.64 o 
  -6   8   1    15387.82    14900.35    295.23 o 
  -5   8   1     5132.15     5048.85    212.52 o 
  -4   8   1    17848.55    17613.27    281.92 o 
  -3   8   1      175.88      235.93     25.77 o 
  -2   8   1     8226.40     8365.41    149.04 o 
  -1   8   1      174.10      120.38     23.84 o 
   0   8   1        1.98       -6.55     10.65 o 
   1   8   1     1913.89     1957.84     55.05 o 
   2   8   1     3405.56     3383.43     85.31 o 
   3   8   1      873.38      865.87     59.40 o 
   4   8   1    20161.60    19548.68    353.16 o 
   5   8   1     8291.70     8289.41    219.54 o 
   6   8   1     8780.24     8587.09    231.87 o 
   7   8   1       55.66      -12.30     83.16 o 
   8   8   1      986.10      901.98     83.94 o 
   9   8   1      503.07      484.90     74.21 o 
  10   8   1      279.30      184.85     77.25 o 
 -10   9   1       27.19      -86.83     57.89 o 
  -9   9   1     7158.91     7333.27    360.63 o 
  -8   9   1      190.54      157.23     50.29 o 
  -7   9   1     6506.23     5940.38    198.06 o 
  -6   9   1      222.99      197.81     48.56 o 
  -5   9   1       90.44       62.51     24.30 o 
  -4   9   1     1188.70     1272.06     54.36 o 
  -3   9   1     8664.28     8710.99    163.74 o 
  -2   9   1     2337.86     2222.05     63.80 o 
  -1   9   1    29466.19    29525.31    434.50 o 
   0   9   1     2670.63     2713.61     70.88 o 
   1   9   1    19285.63    19710.09    338.52 o 
   2   9   1     1743.62     1772.78     77.99 o 
   3   9   1     4055.00     4167.89    131.91 o 
   4   9   1       11.80       -1.16     23.08 o 
   5   9   1       23.42        9.95     25.89 o 
   6   9   1       58.17       48.73     31.71 o 
   7   9   1     3218.91     3466.33    142.48 o 
   8   9   1     1514.85     1693.43    142.24 o 
   9   9   1     8083.40     8375.36    261.12 o 
  -9  10   1       25.15      -53.40     56.98 o 
  -8  10   1       65.23       39.66     42.66 o 
  -7  10   1     2058.17     2093.06    121.54 o 
  -6  10   1     7392.04     7234.20    221.65 o 
  -5  10   1     1376.80     1392.07     74.44 o 
  -4  10   1    14378.40    14044.02    278.75 o 
  -3  10   1    11920.28    11792.70    210.47 o 
  -2  10   1     2888.52     2973.75     97.11 o 
  -1  10   1      380.33      406.42     33.04 o 
   0  10   1       30.39       -2.11     14.76 o 
   1  10   1      218.05      232.88     48.53 o 
   2  10   1     5803.51     5858.45    183.66 o 
   3  10   1    15945.88    15873.31    347.86 o 
   4  10   1    17177.53    16592.96    367.87 o 
   5  10   1     1511.30     1502.90    125.42 o 
   6  10   1     3940.63     4201.15    184.52 o 
   7  10   1     3842.13     3902.60    288.13 o 
   8  10   1      244.99      179.80     56.67 o 
   9  10   1       82.43       30.75     66.62 o 
  -9  11   1     1181.07     1223.62    145.70 o 
  -8  11   1     9377.45     8959.41    483.02 o 
  -7  11   1      188.57      164.59     50.68 o 
  -6  11   1     1218.64     1226.50    118.35 o 
  -5  11   1       67.25       72.99     35.81 o 
  -4  11   1       93.14       97.28     29.42 o 
  -3  11   1        6.65       29.78     18.02 o 
  -2  11   1    14687.41    14838.73    346.32 o 
  -1  11   1     1393.16     1421.60     57.43 o 
   0  11   1     3186.33     3031.65    107.18 o 
   1  11   1     5021.48     5082.98    151.39 o 
   2  11   1    14898.12    15053.35    333.19 o 
   3  11   1      193.14      123.00     33.82 o 
   4  11   1       91.32       54.58     39.72 o 
   5  11   1      460.54      609.87     67.31 o 
   6  11   1      122.61      103.70     44.48 o 
   7  11   1      409.29      348.45     64.15 o 
   8  11   1     9761.84    10015.28    374.78 o 
   9  11   1     1359.83     1287.43    150.12 o 
  -8  12   1       34.04       24.81     62.35 o 
  -7  12   1     5189.35     5345.87    202.35 o 
  -6  12   1      236.89      170.81     50.34 o 
  -5  12   1     7203.66     7500.57    230.00 o 
  -4  12   1      249.87      247.15     48.88 o 
  -3  12   1    16136.13    16173.32    319.94 o 
  -2  12   1      154.20      161.05     32.32 o 
  -1  12   1      160.24      111.53     33.45 o 
   0  12   1       96.33      206.59     40.25 o 
   1  12   1      315.96      355.06     47.01 o 
   2  12   1        8.73      -19.60     22.11 o 
   3  12   1    12154.78    11750.75    287.81 o 
   4  12   1      677.39      695.77     71.11 o 
   5  12   1     9788.37     9722.17    265.49 o 
   6  12   1      307.98      313.20     60.47 o 
   7  12   1     6514.82     5942.85    267.73 o 
   8  12   1        2.75      -10.62     75.08 o 
  -8  13   1     3844.80     3488.12    479.85 o 
  -7  13   1     2263.56     2064.77    228.99 o 
  -6  13   1      128.31       63.70     60.10 o 
  -5  13   1      274.38      295.09     60.51 o 
  -4  13   1      126.70      143.94     61.32 o 
  -3  13   1     1505.15     1506.26    104.57 o 
  -2  13   1    11658.92    12179.18    294.40 o 
  -1  13   1     5735.82     5713.81    171.78 o 
   0  13   1    19018.94    18557.15    492.51 o 
   1  13   1     2890.35     2857.74    139.55 o 
   2  13   1    10999.84    11176.43    336.19 o 
   3  13   1     3090.17     2894.66    124.25 o 
   4  13   1       26.15       19.73     36.15 o 
   5  13   1       47.46       40.78     43.02 o 
   6  13   1      347.73      291.90     85.37 o 
   7  13   1     1391.89     1248.28    140.99 o 
   8  13   1     3791.33     4068.83    243.49 o 
  -7  14   1      928.54     1078.39    138.53 o 
  -6  14   1     6647.00     6779.09    292.16 o 
  -5  14   1     2183.87     2073.77    384.50 o 
  -4  14   1     9820.81    10585.42    360.37 o 
  -3  14   1     1908.43     2161.61    145.59 o 
  -2  14   1     5900.64     5906.11    232.51 o 
  -1  14   1       16.77       81.53     44.75 o 
   0  14   1       99.20      117.98     76.54 o 
   1  14   1       87.92       65.08     45.03 o 
   2  14   1     2352.48     2421.00    226.02 o 
   3  14   1     2255.42     2368.27    120.96 o 
   4  14   1     7023.86     7234.67    223.98 o 
   5  14   1      436.07      369.17     84.06 o 
   6  14   1     5617.05     6032.44    379.64 o 
   7  14   1     1578.41     1350.95    181.16 o 
  -6  15   1      365.62      367.33     91.07 o 
  -5  15   1        4.51       44.25     61.68 o 
  -4  15   1      403.22      618.60    102.18 o 
  -3  15   1     1836.44     1701.83    137.42 o 
  -2  15   1      106.06        6.71     61.62 o 
  -1  15   1     9957.04     9434.03    313.64 o 
   0  15   1      432.16      360.16     85.01 o 
   1  15   1     7876.83     7963.77    281.03 o 
   2  15   1       80.27       44.95     41.06 o 
   3  15   1     3340.70     3761.91    151.79 o 
   4  15   1      472.32      548.55    141.20 o 
   5  15   1        5.17       27.69     61.32 o 
   6  15   1      521.71      514.73    111.18 o 
  -5  16   1     3628.72     3868.60    224.39 o 
  -4  16   1     3779.27     3778.66    209.01 o 
  -3  16   1      651.53      990.66    174.79 o 
  -2  16   1     1153.64      970.70    107.81 o 
  -1  16   1     3003.66     3175.31    256.56 o 
   0  16   1      103.62       33.66     50.29 o 
   1  16   1     1632.61     1535.59    125.91 o 
   2  16   1     1038.27     1111.05    169.09 o 
   3  16   1      664.67      709.17    105.98 o 
   4  16   1     4748.79     5024.58    335.40 o 
   5  16   1     3665.48     4020.36    369.47 o 
  -4  17   1      378.76      433.95     97.82 o 
  -3  17   1      117.85      374.60    134.25 o 
  -2  17   1     2213.69     2390.36    240.37 o 
  -1  17   1      477.66      550.76    136.34 o 
   0  17   1    11341.84    10918.33    516.95 o 
   1  17   1      594.05      675.00    135.56 o 
   2  17   1     2125.06     2143.34    224.66 o 
   3  17   1      104.11      196.16    111.31 o 
   4  17   1      711.11      756.61    120.52 o 
  -1  18   1     1886.63     2076.07    229.17 o 
 -10   0   2    18117.21    20246.84    798.22 o 
  -8   0   2     5480.58     5992.98    219.65 o 
  -6   0   2     3573.84     3522.61    105.16 o 
  -4   0   2     6295.69     6778.00    150.51 o 
  -2   0   2    85895.59    86403.50   4585.23 o 
   2   0   2    95481.11    97385.46   4548.99 o 
   4   0   2    12526.75    11501.73    459.84 o 
   6   0   2     4525.79     4558.52    163.64 o 
   8   0   2     5496.35     5957.02    220.26 o 
  10   0   2     6484.62     7008.24    396.18 o 
 -11   1   2     1768.01     1981.21    277.72 o 
 -10   1   2      327.75      238.79     57.79 o 
  -9   1   2     1699.22     1701.83    102.70 o 
  -8   1   2     1305.55     1397.29     72.92 o 
  -7   1   2     1512.18     1476.25     63.69 o 
  -6   1   2     4912.28     4703.95     94.37 o 
  -5   1   2    36502.45    36169.50    480.85 o 
  -4   1   2     7647.98     7354.40    113.56 o 
  -3   1   2    17639.60    18495.92    245.97 o 
  -2   1   2      731.26      744.97     20.90 o 
  -1   1   2    28352.61    28897.73    393.61 o 
   0   1   2     2629.97     2812.00     65.65 o 
   1   1   2    17697.03    19133.19    413.21 o 
   2   1   2     4154.23     4188.95     81.98 o 
   3   1   2     8247.24     7865.59    144.38 o 
   4   1   2     4707.84     4264.58     96.55 o 
   5   1   2    30276.56    29778.50    426.80 o 
   6   1   2     3728.68     3633.76    108.51 o 
   7   1   2     4195.52     4068.81    114.80 o 
   8   1   2     1478.92     1371.26     88.24 o 
   9   1   2      794.46      766.23     77.57 o 
  10   1   2       21.62      -27.99     48.98 o 
  11   1   2     2202.77     2504.26    250.61 o 
 -11   2   2     4355.04     4066.39    215.16 o 
 -10   2   2     5769.49     6211.13    227.59 o 
  -9   2   2    12460.19    12759.84    318.05 o 
  -8   2   2       80.17       32.12     27.02 o 
  -7   2   2     4416.40     4349.52    103.38 o 
  -6   2   2      695.81      643.16     32.00 o 
  -5   2   2      665.47      621.47     27.91 o 
  -4   2   2     2066.43     1989.12     45.38 o 
  -3   2   2     1307.09     1205.94     30.97 o 
  -2   2   2     1459.42     1443.30     31.33 o 
  -1   2   2    17853.20    18068.00    270.05 o 
   0   2   2    15719.94    16551.88    242.31 o 
   1   2   2    83740.75    85210.77   2509.64 o 
   2   2   2     2567.91     2546.71     69.86 o 
   3   2   2     3910.68     3904.66     84.27 o 
   4   2   2      408.96      346.73     27.34 o 
   5   2   2       40.24       43.10     16.37 o 
   6   2   2     2987.09     2895.32     88.07 o 
   7   2   2     2367.08     2507.37     92.61 o 
   8   2   2     2327.26     2340.30    113.37 o 
   9   2   2    10242.24    10224.48    276.91 o 
  10   2   2     4249.85     4105.94    167.55 o 
  11   2   2     2876.15     3203.22    204.62 o 
 -11   3   2     1182.46     1362.19    112.53 o 
 -10   3   2     2499.46     2271.06    127.83 o 
  -9   3   2     1498.84     1598.55    101.89 o 
  -8   3   2     3377.62     3484.85    133.78 o 
  -7   3   2      575.34      567.91     39.66 o 
  -6   3   2    18587.63    19005.19    298.98 o 
  -5   3   2     1781.81     1909.37     47.86 o 
  -4   3   2    40971.96    42287.53    535.13 o 
  -3   3   2       93.90      174.41     14.15 o 
  -2   3   2      235.60      331.66     15.88 o 
  -1   3   2     4937.58     5184.48     98.12 o 
   0   3   2     3776.06     4004.59     68.93 o 
   1   3   2     6000.28     6379.97    114.98 o 
   2   3   2     8209.64     8048.16    170.14 o 
   3   3   2        7.61       15.62     13.77 o 
   4   3   2    32147.33    30542.72    770.51 o 
   5   3   2     1011.49     1063.45     47.70 o 
   6   3   2    16711.75    16433.70    299.08 o 
   7   3   2      613.50      668.28     63.46 o 
   8   3   2     3184.52     3290.45    144.15 o 
   9   3   2      226.99      157.21     51.14 o 
  10   3   2      542.82      591.83     78.90 o 
  11   3   2      385.19      302.03     91.00 o 
 -11   4   2     3080.55     2998.05    233.64 o 
 -10   4   2      588.71      585.13     78.49 o 
  -9   4   2    10780.78    10720.79    286.62 o 
  -8   4   2     6942.46     6935.40    204.62 o 
  -7   4   2     3885.34     3897.29    125.34 o 
  -6   4   2      407.67      442.53     33.87 o 
  -5   4   2       11.18       22.14     11.90 o 
  -4   4   2     1720.76     1729.16     44.93 o 
  -3   4   2     1816.70     1724.51     40.68 o 
  -2   4   2    28441.44    28802.17    475.46 o 
  -1   4   2    31633.79    32336.92    407.31 o 
   0   4   2    15395.80    15833.95    289.34 o 
   1   4   2    13333.98    13196.48    219.49 o 
   2   4   2    22079.28    21211.47    340.14 o 
   3   4   2     1442.54     1334.35     56.36 o 
   4   4   2     2486.50     2628.02     68.08 o 
   5   4   2      562.14      511.68     37.15 o 
   6   4   2      342.08      379.27     52.51 o 
   7   4   2     5225.71     5165.11    215.10 o 
   8   4   2     7405.64     7425.96    276.97 o 
   9   4   2     8044.13     8555.84    297.90 o 
  10   4   2      616.94      674.08     84.21 o 
  11   4   2     6233.11     6203.81    228.63 o 
 -11   5   2      122.08      155.45    102.19 o 
 -10   5   2       82.41       90.29     65.57 o 
  -9   5   2      285.71      393.34     61.12 o 
  -8   5   2        8.03       24.31     28.77 o 
  -7   5   2    10175.85    10295.46    220.00 o 
  -6   5   2     6511.15     6536.20    153.00 o 
  -5   5   2    10157.62    10007.79    155.00 o 
  -4   5   2     2996.99     2832.84     59.98 o 
  -3   5   2    46753.20    46187.92    581.46 o 
  -2   5   2      468.67      475.03     21.69 o 
  -1   5   2     3779.31     3900.92     68.65 o 
   0   5   2     3639.19     3756.13     76.69 o 
   1   5   2     2004.86     2052.58     47.41 o 
   2   5   2     5558.47     5625.40    114.36 o 
   3   5   2    43248.99    42093.58    764.73 o 
   4   5   2     2522.62     2360.38    146.20 o 
   5   5   2     9886.05    10565.23    248.04 o 
   6   5   2     1906.70     1990.49     94.08 o 
   7   5   2     7629.32     7597.92    214.13 o 
   8   5   2      207.47      215.33     46.52 o 
   9   5   2       30.37       -3.34     38.84 o 
  10   5   2      212.26      206.13     59.19 o 
 -10   6   2     4253.40     4699.31    239.53 o 
  -9   6   2      659.72      454.62     89.44 o 
  -8   6   2    13879.85    13628.84    283.70 o 
  -7   6   2     2547.39     2654.03    110.95 o 
  -6   6   2      287.01      336.31     38.92 o 
  -5   6   2        0.20       39.13     19.86 o 
  -4   6   2       26.41       56.48     23.88 o 
  -3   6   2        3.38       17.51     10.29 o 
  -2   6   2    52197.91    52697.93    660.25 o 
  -1   6   2      579.62      677.57     30.41 o 
   0   6   2    36068.95    36135.39    846.81 o 
   1   6   2      342.69      395.38     22.81 o 
   2   6   2    55148.80    54409.57    835.53 o 
   3   6   2      247.62      345.19     37.07 o 
   4   6   2       70.37       79.58     17.71 o 
   5   6   2      358.05      350.93     44.46 o 
   6   6   2      162.70      219.22     40.77 o 
   7   6   2      289.76      170.25     48.70 o 
   8   6   2    10705.28    10732.67    286.55 o 
   9   6   2        0.38       10.53     35.97 o 
  10   6   2     4955.89     5013.38    317.97 o 
 -10   7   2        4.21       40.73     63.26 o 
  -9   7   2       22.04       19.04     54.13 o 
  -8   7   2      786.14      657.35     84.09 o 
  -7   7   2    12774.18    12633.16    383.69 o 
  -6   7   2     1628.00     1510.03    107.78 o 
  -5   7   2     6440.24     6414.53    151.26 o 
  -4   7   2    22564.01    22496.66    342.05 o 
  -3   7   2    43361.06    42612.41    546.59 o 
  -2   7   2     8223.55     8665.37    157.53 o 
  -1   7   2       19.53       22.46     11.15 o 
   0   7   2     2615.76     2705.42     64.83 o 
   1   7   2     2208.00     2205.51     55.86 o 
   2   7   2    16067.97    16864.31    292.06 o 
   3   7   2    30349.16    29874.03    570.27 o 
   4   7   2    10518.96    10628.07    248.82 o 
   5   7   2    14411.33    14312.99    373.95 o 
   6   7   2     1454.21     1588.83     90.81 o 
   7   7   2     9722.02     9589.64    274.98 o 
   8   7   2     1285.26     1053.27    163.03 o 
   9   7   2      138.78      143.63     50.11 o 
  10   7   2       16.99       26.04     48.90 o 
 -10   8   2      239.09      200.54     84.36 o 
  -9   8   2     7235.52     7065.35    232.35 o 
  -8   8   2     4894.45     5029.72    244.15 o 
  -7   8   2     7290.81     7354.13    220.70 o 
  -6   8   2      147.72      122.38     31.66 o 
  -5   8   2     1253.41     1336.42     66.42 o 
  -4   8   2      730.69      729.33     40.95 o 
  -3   8   2     1653.26     1521.26     61.51 o 
  -2   8   2     2148.18     1976.70     52.22 o 
  -1   8   2    23051.07    23360.07    348.58 o 
   0   8   2     3743.58     4178.76     89.92 o 
   1   8   2    22638.17    22175.70    331.35 o 
   2   8   2     6096.19     6094.28    135.07 o 
   3   8   2     5694.38     5504.61    153.42 o 
   4   8   2        4.76       24.66     22.15 o 
   5   8   2       10.17       21.59     24.68 o 
   6   8   2        0.44        3.49     29.47 o 
   7   8   2     8031.95     7850.20    230.19 o 
   8   8   2     5029.01     4773.87    177.75 o 
   9   8   2     4915.27     4837.44    187.93 o 
  10   8   2      266.68      288.57     75.57 o 
 -10   9   2      178.86      193.67     88.07 o 
  -9   9   2      778.56      660.31     84.65 o 
  -8   9   2      460.08      519.41    116.14 o 
  -7   9   2       14.75       52.52     36.62 o 
  -6   9   2    10769.81     9987.66    267.33 o 
  -5   9   2      578.34      568.07     54.81 o 
  -4   9   2    10251.55     9996.33    183.85 o 
  -3   9   2       56.02       65.04     25.62 o 
  -2   9   2     3674.08     3565.07     83.70 o 
  -1   9   2      618.57      553.09     34.82 o 
   0   9   2        3.10       31.68     13.96 o 
   1   9   2       41.15       37.34     15.44 o 
   2   9   2    11053.60    11080.11    254.26 o 
   3   9   2     1260.04     1318.62    110.37 o 
   4   9   2    19136.96    18782.03    543.42 o 
   5   9   2       47.89       40.89     28.91 o 
   6   9   2    13211.24    13324.33    324.59 o 
   7   9   2       39.75       18.44     37.23 o 
   8   9   2      864.63      811.37     84.94 o 
   9   9   2      587.84      651.92     84.93 o 
  -9  10   2     4561.00     4482.30    187.09 o 
  -8  10   2     2209.99     1976.68    124.65 o 
  -7  10   2     4358.12     4173.12    276.56 o 
  -6  10   2     2549.99     2405.37    123.58 o 
  -5  10   2     2206.80     2230.76    112.97 o 
  -4  10   2     3353.47     3586.95     95.27 o 
  -3  10   2     3766.15     3838.48     97.26 o 
  -2  10   2     4559.12     4383.56     92.73 o 
  -1  10   2    12146.09    12280.27    210.95 o 
   0  10   2    17627.06    17901.60    285.22 o 
   1  10   2    20125.04    20598.47    364.93 o 
   2  10   2     1226.89     1149.86     88.67 o 
   3  10   2     1119.00     1057.08     71.54 o 
   4  10   2     1137.54     1014.54     74.81 o 
   5  10   2     2746.16     2585.42    116.45 o 
   6  10   2       53.97       93.69     39.72 o 
   7  10   2     2936.77     2991.17    138.92 o 
   8  10   2      654.37      842.47     89.62 o 
   9  10   2     5170.32     5011.78    257.32 o 
  -9  11   2      701.56      715.04     90.98 o 
  -8  11   2       13.50       17.51     44.10 o 
  -7  11   2     1917.54     1913.66    120.68 o 
  -6  11   2     1987.13     1835.64    114.14 o 
  -5  11   2    13498.44    13535.54    337.78 o 
  -4  11   2     2089.92     1896.93    105.08 o 
  -3  11   2     3610.46     3566.24     96.86 o 
  -2  11   2      300.93      344.52     34.26 o 
  -1  11   2     1912.30     1843.85     73.69 o 
   0  11   2        0.18       14.77     15.91 o 
   1  11   2     3291.64     3335.41    103.03 o 
   2  11   2       38.96        5.60     24.61 o 
   3  11   2     6216.69     6323.06    184.83 o 
   4  11   2     2914.24     3236.90    128.84 o 
   5  11   2    13046.54    14194.43    396.56 o 
   6  11   2     1251.84     1377.74     99.82 o 
   7  11   2     1775.14     1771.28    117.08 o 
   8  11   2       30.55       77.59     51.13 o 
   9  11   2      448.97      158.79     87.56 o 
  -8  12   2     3668.22     3731.99    324.44 o 
  -7  12   2        0.10       -2.34     41.85 o 
  -6  12   2     3363.47     3224.69    149.03 o 
  -5  12   2       59.68       98.89     45.40 o 
  -4  12   2     3464.99     3274.35    136.79 o 
  -3  12   2      163.25      144.09     35.34 o 
  -2  12   2     5519.45     5537.25    169.90 o 
  -1  12   2     1576.98     1582.14     78.40 o 
   0  12   2    15760.68    15745.93    354.06 o 
   1  12   2     1033.03     1191.73    215.05 o 
   2  12   2     4832.18     5206.50    166.58 o 
   3  12   2      144.42      132.03     39.31 o 
   4  12   2     2241.24     2349.42    117.27 o 
   5  12   2      108.24       77.15     42.40 o 
   6  12   2     3033.53     3077.32    143.54 o 
   7  12   2       37.84       51.03     47.12 o 
   8  12   2     3632.10     3503.91    219.87 o 
  -8  13   2      842.54      850.04    100.23 o 
  -7  13   2     1291.28     1162.06    129.84 o 
  -6  13   2     2643.38     2553.12    141.04 o 
  -5  13   2    20660.53    19897.42    465.27 o 
  -4  13   2     2080.96     1773.33    109.34 o 
  -3  13   2     6841.91     6819.98    177.09 o 
  -2  13   2     3788.61     3709.43    193.91 o 
  -1  13   2     3650.40     3465.49    111.58 o 
   0  13   2       88.56       87.78     34.05 o 
   1  13   2     2623.44     2835.96    142.36 o 
   2  13   2     3475.37     3403.05    133.21 o 
   3  13   2     3561.60     3679.27    141.49 o 
   4  13   2     3166.33     3108.15    135.46 o 
   5  13   2    10285.52     9785.33    275.35 o 
   6  13   2     4656.14     4675.68    182.95 o 
   7  13   2     1308.93     1504.76    152.53 o 
  -7  14   2     2661.25     2234.36    181.17 o 
  -6  14   2     1270.02     1060.78    117.41 o 
  -5  14   2      576.04      652.20     87.46 o 
  -4  14   2      605.90      501.56     71.48 o 
  -3  14   2     3184.77     2987.69    114.11 o 
  -2  14   2       45.81       63.41     38.97 o 
  -1  14   2     6107.66     5855.39    223.79 o 
   0  14   2     6965.53     6680.56    241.32 o 
   1  14   2     6950.66     7163.37    207.52 o 
   2  14   2      265.34      327.08     56.70 o 
   3  14   2     2557.51     2448.23    123.32 o 
   4  14   2     1182.19     1220.09     96.24 o 
   5  14   2      177.03      131.81     51.85 o 
   6  14   2     1749.06     1821.77    170.88 o 
   7  14   2     3645.66     3845.74    233.60 o 
  -6  15   2     4415.62     4839.64    285.79 o 
  -5  15   2      171.05      144.11     72.79 o 
  -4  15   2    10855.82    10640.51    371.23 o 
  -3  15   2     2364.66     2551.83    164.08 o 
  -2  15   2     3729.45     3549.43    179.03 o 
  -1  15   2       73.54      109.00     80.35 o 
   0  15   2        0.03       16.99     54.39 o 
   1  15   2      831.42      803.14     96.10 o 
   2  15   2     1753.61     1990.13    199.81 o 
   3  15   2      507.41      419.35     77.52 o 
   4  15   2     9563.70     9043.97    361.01 o 
   5  15   2       23.29      132.55     68.19 o 
   6  15   2     4875.77     5304.90    261.13 o 
  -5  16   2       64.68       -8.38     65.26 o 
  -4  16   2        0.71      -70.26     60.35 o 
  -3  16   2      577.84      633.78    148.39 o 
  -2  16   2     4990.93     5452.28    236.60 o 
  -1  16   2     5138.80     5214.05    328.04 o 
   0  16   2      654.92      661.77    137.79 o 
   1  16   2     3467.88     3142.61    237.72 o 
   2  16   2     3728.15     3861.75    332.56 o 
   3  16   2      958.99     1121.43     96.42 o 
   4  16   2       42.14       45.68     64.50 o 
   5  16   2      234.01      141.63     95.50 o 
  -4  17   2      383.59      499.94    147.54 o 
  -3  17   2     6291.41     6868.33    417.88 o 
  -2  17   2       11.29      -57.50     58.35 o 
  -1  17   2        2.61      -20.36     54.44 o 
   0  17   2       20.02       97.27     83.74 o 
   1  17   2       51.21       23.94     68.82 o 
  -1  18   2       87.12       21.09     62.77 o 
   0  18   2     3927.16     3497.96    285.24 o 
   1  18   2      297.78      370.40    113.14 o 
 -11   0   3     1870.90     1776.89    213.71 o 
  -9   0   3      569.09      562.65     82.07 o 
  -7   0   3    13358.35    13896.26    382.16 o 
  -5   0   3    50494.83    52165.64   1493.53 o 
  -3   0   3    78013.03    78474.35   3673.97 o 
  -1   0   3      785.45      845.49     46.91 o 
   1   0   3     4765.74     5443.43    111.49 o 
   3   0   3    71648.03    69918.11   1904.02 o 
   5   0   3    27706.99    29137.65    538.47 o 
   7   0   3    16844.11    17078.63    452.81 o 
   9   0   3       38.31      104.38     79.94 o 
  11   0   3      278.23      368.18    138.29 o 
 -11   1   3     2047.67     2033.82    467.64 o 
 -10   1   3     5258.73     5480.94    247.14 o 
  -9   1   3     8039.42     7929.12    228.65 o 
  -8   1   3    16526.78    17136.34    329.55 o 
  -7   1   3     2853.92     2919.71     83.55 o 
  -6   1   3     2894.35     3081.57     69.73 o 
  -5   1   3     4847.71     5186.57     92.96 o 
  -4   1   3      296.29      360.53     42.71 o 
  -3   1   3     9326.80     9781.99    150.65 o 
  -2   1   3    54239.62    54736.20    706.64 o 
  -1   1   3       53.10       59.37     11.05 o 
   0   1   3    17767.37    17594.44    317.03 o 
   1   1   3      293.56      376.93     21.55 o 
   2   1   3    46563.46    48370.70    726.04 o 
   3   1   3    11013.86    11373.06    196.85 o 
   4   1   3      379.92      459.19     47.19 o 
   5   1   3      170.55      132.49     18.83 o 
   6   1   3      921.81     1028.73     53.94 o 
   7   1   3     3573.93     3662.38    109.57 o 
   8   1   3    12666.50    12470.46    304.72 o 
   9   1   3     3103.43     2670.85    148.07 o 
  10   1   3     2753.17     2903.24    181.08 o 
  11   1   3     1301.16     1246.76    141.27 o 
 -11   2   3      142.24       74.04     69.86 o 
 -10   2   3      371.46      345.81     89.94 o 
  -9   2   3      512.20      633.97     92.45 o 
  -8   2   3     1031.16     1100.85     86.01 o 
  -7   2   3     5575.36     5484.91    121.28 o 
  -6   2   3    13502.55    13677.34    204.09 o 
  -5   2   3     1578.67     1515.45     45.62 o 
  -4   2   3    28050.76    28291.55    368.14 o 
  -3   2   3    15227.74    15676.77    211.53 o 
  -2   2   3     7971.57     7981.73    114.08 o 
  -1   2   3      310.97      305.66     16.89 o 
   0   2   3      142.38      126.09     15.15 o 
   1   2   3      319.08      308.18     14.07 o 
   2   2   3     5027.46     4969.13     86.15 o 
   3   2   3    15196.33    14270.13    245.40 o 
   4   2   3    30655.60    30024.88    557.93 o 
   5   2   3      517.72      474.01     35.36 o 
   6   2   3    10356.13    10343.84    208.43 o 
   7   2   3     5694.96     5739.89    197.40 o 
   8   2   3     2288.94     2163.69    117.99 o 
   9   2   3       86.02       76.76     45.84 o 
  10   2   3     1078.15      924.02    364.79 o 
  11   2   3        5.57       30.27     59.88 o 
 -11   3   3     5026.71     5909.47    272.80 o 
 -10   3   3      979.09     1216.75    118.76 o 
  -9   3   3    12116.63    12133.12    308.79 o 
  -8   3   3     1339.94     1391.62     91.61 o 
  -7   3   3     5446.89     5245.26    118.55 o 
  -6   3   3     2742.81     2996.72     78.91 o 
  -5   3   3      200.24      178.04     18.76 o 
  -4   3   3     2991.06     3193.20     64.12 o 
  -3   3   3    10470.88    10800.25    154.10 o 
  -2   3   3    35501.99    35815.98    612.32 o 
  -1   3   3    14787.35    14580.24    215.99 o 
   0   3   3     1624.51     1763.76     35.94 o 
   1   3   3    59360.96    60023.85    846.11 o 
   2   3   3      383.50      403.83     24.55 o 
   3   3   3     6001.22     5974.93    118.31 o 
   4   3   3     5725.44     5843.85    123.05 o 
   5   3   3     1734.64     1623.91     75.35 o 
   6   3   3     1139.66     1165.06     56.62 o 
   7   3   3    17724.28    17485.54    385.56 o 
   8   3   3      805.08      692.54     71.20 o 
   9   3   3    10212.43    10656.56    289.17 o 
  10   3   3      195.85      155.76     56.47 o 
  11   3   3     4111.99     4119.55    675.61 o 
 -11   4   3     1057.64     1112.70    232.03 o 
 -10   4   3       70.45       37.26     56.67 o 
  -9   4   3      312.14      321.75     59.77 o 
  -8   4   3      680.49      678.29     76.40 o 
  -7   4   3      234.60      224.58     33.88 o 
  -6   4   3    12681.99    12791.83    218.10 o 
  -5   4   3    19929.66    19806.24    274.69 o 
  -4   4   3    39907.16    40578.30    533.82 o 
  -3   4   3      502.84      595.43     24.56 o 
  -2   4   3     2121.83     2010.93     76.55 o 
  -1   4   3    16909.68    17441.30    230.91 o 
   0   4   3      245.82      269.10     15.80 o 
   1   4   3    50801.82    50478.42    790.78 o 
   2   4   3     3526.74     3165.19     73.19 o 
   3   4   3      573.98      488.13     26.35 o 
   4   4   3    17291.20    17184.68    294.05 o 
   5   4   3    17792.09    17318.73    363.74 o 
   6   4   3    16836.94    17253.84    373.80 o 
   7   4   3     1241.98      962.68     75.04 o 
   8   4   3      312.93      320.55     54.16 o 
   9   4   3      837.46      883.96     85.56 o 
  10   4   3      476.63      364.99     79.85 o 
  11   4   3     1323.92     1329.83    148.51 o 
 -11   5   3     1035.39     1093.21    140.81 o 
 -10   5   3     6962.68     7466.07    302.40 o 
  -9   5   3      495.56      546.72    108.53 o 
  -8   5   3     6663.68     6895.13    173.09 o 
  -7   5   3     5299.75     5064.27    135.61 o 
  -6   5   3     8268.45     8050.85    176.53 o 
  -5   5   3      687.01      745.20     33.31 o 
  -4   5   3    10871.33    11045.40    165.55 o 
  -3   5   3      166.89      279.36     19.30 o 
  -2   5   3     2766.04     2553.12     55.84 o 
  -1   5   3     5520.82     4975.41    117.32 o 
   0   5   3    49672.18    48911.86   1017.65 o 
   1   5   3     3548.58     3538.28     97.22 o 
   2   5   3     2414.10     2443.53     79.82 o 
   3   5   3     3081.85     3000.12     75.36 o 
   4   5   3     6221.98     5860.32    156.92 o 
   5   5   3       23.65        8.17     21.78 o 
   6   5   3    11881.59    12118.26    287.55 o 
   7   5   3     5154.60     4773.03    161.26 o 
   8   5   3     8177.21     8658.81    367.55 o 
   9   5   3      696.54      652.08    100.65 o 
  10   5   3     8419.71     8622.65    268.97 o 
 -10   6   3       21.40       24.24     60.73 o 
  -9   6   3     1979.23     2124.68    264.68 o 
  -8   6   3      132.40       62.40     39.74 o 
  -7   6   3     5156.87     4874.05    134.91 o 
  -6   6   3       54.15       56.16     23.85 o 
  -5   6   3    45904.86    44620.05    633.42 o 
  -4   6   3       61.94       62.47     14.25 o 
  -3   6   3     2741.07     2550.31     57.26 o 
  -2   6   3      588.39      767.20     37.35 o 
  -1   6   3    19247.32    19105.40    259.02 o 
   0   6   3        0.01      -10.53     10.13 o 
   1   6   3     2616.42     2373.83     64.14 o 
   2   6   3     3731.63     3871.07     92.46 o 
   3   6   3     8948.59     8894.96    172.35 o 
   4   6   3       41.30       24.81     21.40 o 
   5   6   3    35812.63    34689.53    757.44 o 
   6   6   3       99.93       82.34     79.41 o 
   7   6   3     5857.41     5825.85    185.15 o 
   8   6   3      760.03      737.60     78.28 o 
   9   6   3     1705.27     1560.68    110.34 o 
  10   6   3       75.33       83.80     54.94 o 
 -10   7   3     8887.07     9043.39    353.56 o 
  -9   7   3     4778.12     4894.75    334.54 o 
  -8   7   3     4486.25     4489.21    180.21 o 
  -7   7   3     3558.96     3669.58    202.75 o 
  -6   7   3     4668.48     4708.81    128.74 o 
  -5   7   3       91.86      108.79     24.34 o 
  -4   7   3     6377.40     6380.33    112.42 o 
  -3   7   3     3088.51     2936.45     67.61 o 
  -2   7   3    12330.27    12654.06    186.12 o 
  -1   7   3     9849.45    10130.94    154.30 o 
   0   7   3    50957.66    49927.90   1089.40 o 
   1   7   3     8008.30     7588.08    146.68 o 
   2   7   3     7173.13     7682.49    133.11 o 
   3   7   3      386.49      482.38     34.50 o 
   4   7   3     5543.72     5516.75    158.69 o 
   5   7   3       82.59       49.12     27.04 o 
   6   7   3      702.96      740.98     71.38 o 
   7   7   3     4831.04     4920.80    383.98 o 
   8   7   3     1364.04     1525.68    104.85 o 
   9   7   3     3915.87     3698.16    161.52 o 
  10   7   3     8690.44     9008.67    281.62 o 
 -10   8   3      594.85      741.89    121.91 o 
  -9   8   3      103.21      131.31     50.89 o 
  -8   8   3     2710.33     2534.64    130.40 o 
  -7   8   3      135.53      114.44     43.22 o 
  -6   8   3     8793.23     8671.97    238.56 o 
  -5   8   3     4899.13     5040.83    131.62 o 
  -4   8   3    18410.25    18533.01    294.42 o 
  -3   8   3      182.94      246.22     23.14 o 
  -2   8   3    12398.72    12183.34    184.57 o 
  -1   8   3     1647.54     1591.33     56.05 o 
   0   8   3     1570.42     1702.88     52.34 o 
   1   8   3     4129.68     4250.15     98.12 o 
   2   8   3     9057.90     9136.53    183.38 o 
   3   8   3     1395.06     1483.55     76.39 o 
   4   8   3    12176.14    12831.34    294.85 o 
   5   8   3     4973.28     4896.66    157.27 o 
   6   8   3     7870.38     7374.30    213.58 o 
   7   8   3       27.61       52.84     39.69 o 
   8   8   3     1148.83     1170.41     99.39 o 
   9   8   3     1320.64     1304.87    109.15 o 
  10   8   3      293.78      365.24     77.25 o 
  -9   9   3     8717.42     8412.76    264.41 o 
  -8   9   3      965.37     1001.69     91.92 o 
  -7   9   3     3924.71     4005.48    258.28 o 
  -6   9   3      111.74      127.30     38.60 o 
  -5   9   3      882.83      856.33     73.68 o 
  -4   9   3     4324.31     4222.46    101.76 o 
  -3   9   3     3718.43     3579.51     89.89 o 
  -2   9   3     1221.72     1279.96     45.98 o 
  -1   9   3    14317.40    14259.07    213.66 o 
   0   9   3     1662.22     1642.84     54.68 o 
   1   9   3    23844.48    24103.30    362.33 o 
   2   9   3     3200.82     3160.63     92.73 o 
   3   9   3     5516.07     5418.56    159.01 o 
   4   9   3      922.18      863.87     68.34 o 
   5   9   3      666.79      617.81     63.56 o 
   6   9   3     1153.09     1157.84     86.62 o 
   7   9   3     3033.46     2883.45    185.54 o 
   8   9   3      643.04      608.88     78.58 o 
   9   9   3     5792.91     5848.14    216.46 o 
  -9  10   3        8.52       -7.00     47.24 o 
  -8  10   3     1061.03      978.24     94.67 o 
  -7  10   3     3813.94     3780.36    157.00 o 
  -6  10   3     6412.53     6182.73    200.76 o 
  -5  10   3     1334.42     1078.19     83.99 o 
  -4  10   3    10578.96    10338.39    258.73 o 
  -3  10   3     6955.26     7115.38    145.75 o 
  -2  10   3     3832.20     3776.12    114.36 o 
  -1  10   3     1192.09     1294.19     53.31 o 
   0  10   3       99.03       92.53     21.29 o 
   1  10   3       36.53       86.03     34.33 o 
   2  10   3     8932.60     9135.82    193.58 o 
   3  10   3    13567.42    13470.08    309.18 o 
   4  10   3    12519.26    12408.60    343.99 o 
   5  10   3     4115.27     4269.20    170.21 o 
   6  10   3     8395.32     8377.64    241.63 o 
   7  10   3     5843.26     5953.47    202.64 o 
   8  10   3      785.15     1010.68    163.75 o 
   9  10   3      199.33       57.82     56.79 o 
  -9  11   3     1374.11     1449.71    189.90 o 
  -8  11   3     6616.06     6847.56    236.50 o 
  -7  11   3       35.44       44.07     41.30 o 
  -6  11   3      613.11      674.23     86.16 o 
  -5  11   3      229.92      211.58     48.80 o 
  -4  11   3      249.19      296.17     86.77 o 
  -3  11   3       37.15       47.40     29.14 o 
  -2  11   3    14614.04    15326.12    260.97 o 
  -1  11   3     2024.06     2067.81     69.42 o 
   0  11   3     4889.75     4843.32    110.94 o 
   1  11   3     1996.85     1886.60     77.40 o 
   2  11   3    16032.73    16436.59    361.55 o 
   3  11   3     1449.66     1495.42     87.12 o 
   4  11   3        2.62       23.25     31.70 o 
   5  11   3      583.12      670.26     72.92 o 
   6  11   3      624.57      708.62    114.17 o 
   7  11   3      909.87      919.10     99.13 o 
   8  11   3     9072.63    10207.27    396.90 o 
  -8  12   3       29.45       22.54     49.60 o 
  -7  12   3     6154.66     6062.21    236.43 o 
  -6  12   3      292.77      260.56     59.22 o 
  -5  12   3     5126.25     5544.77    193.20 o 
  -4  12   3      521.04      511.97     64.78 o 
  -3  12   3    15694.19    16060.53    319.15 o 
  -2  12   3       11.97       11.19     23.20 o 
  -1  12   3      274.55      261.51     32.88 o 
   0  12   3       62.39       14.66     24.13 o 
   1  12   3       29.97       26.97     23.55 o 
   2  12   3      376.25      302.28     49.59 o 
   3  12   3    19161.10    18823.32    416.52 o 
   4  12   3      295.78      170.47     47.44 o 
   5  12   3     5523.14     5664.65    191.48 o 
   6  12   3      923.55      987.67     91.99 o 
   7  12   3     7864.13     7998.54    254.18 o 
   8  12   3        1.26       41.02     53.67 o 
  -8  13   3     3931.35     3692.82    180.69 o 
  -7  13   3     1484.09     1436.61    116.86 o 
  -6  13   3       72.63      149.64     70.52 o 
  -5  13   3       33.29       92.64     42.91 o 
  -4  13   3      140.10       33.11     37.11 o 
  -3  13   3     4129.75     4163.50    229.17 o 
  -2  13   3    10160.40    10121.36    228.63 o 
  -1  13   3     6882.37     6656.60    199.68 o 
   0  13   3    15710.03    15363.25    302.04 o 
   1  13   3     4109.68     4134.97    197.70 o 
   2  13   3    13067.55    13597.80    324.38 o 
   3  13   3      342.47      397.40     59.33 o 
   4  13   3       30.25       33.50     38.20 o 
   5  13   3       29.33       31.05     41.93 o 
   6  13   3        3.96      -18.53     42.50 o 
   7  13   3      849.86      703.00     88.91 o 
  -7  14   3      912.50      901.97    103.35 o 
  -6  14   3     7714.26     8570.82    272.68 o 
  -5  14   3      353.23      398.20     74.63 o 
  -4  14   3     7232.64     7428.33    236.31 o 
  -3  14   3     5606.66     5457.64    159.85 o 
  -2  14   3     8430.40     8546.17    209.02 o 
  -1  14   3      161.68      108.73     40.15 o 
   0  14   3      514.29      415.92     70.90 o 
   1  14   3       89.25      113.20     40.54 o 
   2  14   3     5140.84     5082.35    172.71 o 
   3  14   3     3627.19     3548.59    146.65 o 
   4  14   3     2785.15     3108.09    142.77 o 
   5  14   3       71.67       55.05     47.77 o 
   6  14   3     4287.91     4467.01    184.38 o 
   7  14   3     1183.78     1205.18    145.62 o 
  -6  15   3      855.80      933.46    104.92 o 
  -5  15   3       40.97       -4.77     43.15 o 
  -4  15   3      386.58      393.98     69.13 o 
  -3  15   3     2155.34     2149.63    124.02 o 
  -2  15   3      309.99      382.33     68.94 o 
  -1  15   3     9930.14     9722.26    331.54 o 
   0  15   3     2398.76     2029.55    199.20 o 
   1  15   3     9769.51     9017.56    438.11 o 
   2  15   3      354.68      317.04     56.67 o 
   3  15   3     1929.57     1924.17    115.83 o 
   4  15   3      660.33      680.05     82.97 o 
   5  15   3       27.67       -8.21     47.91 o 
   6  15   3      400.46      474.55    106.04 o 
  -5  16   3     3900.54     4023.50    184.36 o 
  -4  16   3     6313.52     6273.26    324.60 o 
  -3  16   3      684.44      531.10    134.98 o 
  -2  16   3      669.50      507.51     89.88 o 
  -1  16   3     1470.26     1368.64    228.56 o 
   0  16   3      257.33      234.10     94.00 o 
   1  16   3     1271.55     1448.70    181.50 o 
   2  16   3     2240.54     2075.88    164.40 o 
   3  16   3       86.40       69.09     49.99 o 
   4  16   3     3001.71     3176.53    156.59 o 
   5  16   3     4877.75     5341.05    262.98 o 
  -3  17   3        8.41      176.30    108.18 o 
  -2  17   3     1195.60      968.94    279.61 o 
  -1  17   3      941.04      813.58    109.02 o 
   0  17   3    11730.29    11247.73    381.69 o 
   1  17   3     1156.02     1021.66    167.20 o 
   2  17   3     1694.53     2192.91    225.30 o 
   3  17   3       21.12       24.22     58.11 o 
   0  18   3       35.70       40.87     61.56 o 
 -10   0   4     9988.42    10107.25    483.26 o 
  -8   0   4     6649.39     7064.06    247.56 o 
  -6   0   4    15109.32    15052.30    314.31 o 
  -4   0   4     5433.19     5423.94    130.93 o 
  -2   0   4    11502.71    11719.30    226.85 o 
   0   0   4   199797.16   194357.95   5634.02 o 
   2   0   4    33992.13    35545.11   1235.91 o 
   4   0   4    34760.10    34704.94    705.79 o 
   6   0   4    16453.24    16435.56    426.01 o 
   8   0   4     4824.94     5105.43    404.68 o 
  10   0   4     7196.51     7260.89    414.72 o 
 -11   1   4     1033.31     1244.36    183.92 o 
 -10   1   4       13.15        7.66     40.47 o 
  -9   1   4     1136.55     1041.45     72.77 o 
  -8   1   4      897.59      967.81     64.89 o 
  -7   1   4     3527.87     3634.37     93.64 o 
  -6   1   4     2696.25     2530.51     67.60 o 
  -5   1   4    30339.22    29960.08    395.63 o 
  -4   1   4     6632.58     6313.13    104.02 o 
  -3   1   4     7007.24     6887.21    106.42 o 
  -2   1   4    11200.12    11578.96    158.91 o 
  -1   1   4    21558.65    21184.37    300.75 o 
   0   1   4       31.66       46.09      8.55 o 
   1   1   4     2929.21     3105.65     53.05 o 
   2   1   4     6625.99     6792.54    100.64 o 
   3   1   4     9016.48     9098.48    131.93 o 
   4   1   4     6885.48     6799.68    115.81 o 
   5   1   4    40517.53    40273.09    571.01 o 
   6   1   4     1236.20     1108.39     56.74 o 
   7   1   4     2507.54     2303.20    146.00 o 
   8   1   4     2844.91     2829.41    135.81 o 
   9   1   4      165.45      229.96    139.68 o 
  10   1   4       32.22       -4.47     53.31 o 
  11   1   4     1663.49     1910.67    217.04 o 
 -11   2   4     3396.55     3489.51    373.16 o 
 -10   2   4     2258.06     2447.11    166.68 o 
  -9   2   4    11429.82    11599.09    303.05 o 
  -8   2   4      950.21      984.77     63.87 o 
  -7   2   4     8124.49     8145.74    160.36 o 
  -6   2   4     1795.61     1799.97     52.60 o 
  -5   2   4      433.69      459.96     26.42 o 
  -4   2   4    11078.59    10953.72    161.74 o 
  -3   2   4     4041.00     3776.54     67.75 o 
  -2   2   4     3695.32     3610.12     78.42 o 
  -1   2   4    28778.02    28136.01    540.41 o 
   0   2   4      639.20      572.95     22.99 o 
   1   2   4     4763.80     4710.90     74.47 o 
   2   2   4    13937.25    14792.52    198.10 o 
   3   2   4    15068.59    15013.62    204.04 o 
   4   2   4    13861.20    14294.77    223.87 o 
   5   2   4       59.85       50.32     14.96 o 
   6   2   4    11052.49    11284.04    221.85 o 
   7   2   4     7029.66     6848.21    195.62 o 
   8   2   4     1993.53     2000.27    155.26 o 
   9   2   4     5103.96     5011.29    180.85 o 
  10   2   4     3282.89     3306.39    195.76 o 
  11   2   4     2840.01     3052.18    205.32 o 
 -11   3   4      157.32      285.25    102.25 o 
 -10   3   4      371.17      346.75     82.87 o 
  -9   3   4      182.89      152.14     47.59 o 
  -8   3   4      710.67      747.12     56.12 o 
  -7   3   4      456.21      516.07     39.45 o 
  -6   3   4    17537.53    17595.65    254.01 o 
  -5   3   4      122.66       56.97     13.84 o 
  -4   3   4    26689.57    25839.45    342.38 o 
  -3   3   4      455.74      362.20     20.01 o 
  -2   3   4    20476.92    20416.83    298.54 o 
  -1   3   4       92.82      115.10     18.98 o 
   0   3   4     1045.58     1145.34     28.79 o 
   1   3   4      215.70      264.46     17.79 o 
   2   3   4    37896.00    38090.96    478.44 o 
   3   3   4     1836.10     1863.66     41.41 o 
   4   3   4    31186.96    30662.72    506.66 o 
   5   3   4     5774.16     6044.17    135.07 o 
   6   3   4    10482.91    10124.36    247.64 o 
   7   3   4     2056.29     1891.05    139.45 o 
   8   3   4     6236.74     6411.67    199.72 o 
   9   3   4      253.21      299.74     58.50 o 
  10   3   4      204.65      114.94     52.27 o 
  11   3   4      743.12      611.82    131.73 o 
 -11   4   4     3354.40     3538.92    216.78 o 
 -10   4   4     1490.42     1402.46    136.75 o 
  -9   4   4     4214.10     4309.30    206.61 o 
  -8   4   4     5092.36     5034.62    153.58 o 
  -7   4   4     4755.33     4641.38    126.30 o 
  -6   4   4       92.01      119.76     24.05 o 
  -5   4   4      294.68      297.03     23.67 o 
  -4   4   4     2103.69     2352.15     55.38 o 
  -3   4   4    20848.83    21241.00    283.66 o 
  -2   4   4    12387.15    12166.37    170.84 o 
  -1   4   4    22038.71    21266.91    310.68 o 
   0   4   4    17600.70    18345.94    265.62 o 
   1   4   4    28798.12    28853.20    404.92 o 
   2   4   4    14973.98    14557.35    199.83 o 
   3   4   4     6332.55     6217.16    108.53 o 
   4   4   4      677.44      711.85     50.29 o 
   5   4   4     1924.85     1917.55    184.61 o 
   6   4   4      401.60      405.62     49.26 o 
   7   4   4     5787.35     5485.08    173.97 o 
   8   4   4     5266.11     5383.09    211.59 o 
   9   4   4     6290.22     6274.42    210.08 o 
  10   4   4     2054.54     1974.29    129.49 o 
 -11   5   4     1468.33     1597.22    175.60 o 
 -10   5   4      636.70      677.07    109.30 o 
  -9   5   4       79.81        7.57     66.22 o 
  -8   5   4       72.12       44.62     35.97 o 
  -7   5   4     7209.16     7211.63    269.11 o 
  -6   5   4     1961.34     1814.47     80.72 o 
  -5   5   4     9138.86     9209.20    148.67 o 
  -4   5   4     7543.53     7641.47    124.97 o 
  -3   5   4    55436.54    55039.43   1069.45 o 
  -2   5   4     7937.38     8076.02    126.78 o 
  -1   5   4     3550.90     3580.73     66.32 o 
   0   5   4       58.66       66.23     11.75 o 
   1   5   4     2173.06     2120.72     47.24 o 
   2   5   4       78.21       68.33     11.73 o 
   3   5   4    33330.48    32985.64    524.90 o 
   4   5   4     1832.54     1970.07     82.05 o 
   5   5   4     3554.43     3367.40    118.83 o 
   6   5   4     3536.89     3303.07    137.14 o 
   7   5   4     6523.85     6498.09    196.56 o 
   8   5   4        5.18       34.94     36.63 o 
   9   5   4        1.23      -16.44     35.74 o 
  10   5   4        8.86       64.78     47.28 o 
 -10   6   4     6504.56     6469.43    284.49 o 
  -9   6   4       15.33      -33.46     43.10 o 
  -8   6   4     9379.39     9008.19    251.63 o 
  -7   6   4     2600.54     2500.79    136.74 o 
  -6   6   4      893.65      798.42     53.00 o 
  -5   6   4     1245.82     1207.62     43.67 o 
  -4   6   4      539.76      633.03     33.44 o 
  -3   6   4       14.43       16.07     11.53 o 
  -2   6   4    41896.24    41930.42    664.81 o 
  -1   6   4     2754.10     3123.83     63.41 o 
   0   6   4    29044.78    29796.99    388.58 o 
   1   6   4     1224.89     1224.64     43.73 o 
   2   6   4    46347.95    45833.16    634.38 o 
   3   6   4      469.09      539.36     39.94 o 
   4   6   4      454.38      489.35     66.64 o 
   5   6   4      716.39      661.37     59.56 o 
   6   6   4       16.01       33.82     30.01 o 
   7   6   4      661.70      715.23     72.25 o 
   8   6   4    11004.53    11417.28    375.01 o 
   9   6   4       19.61       32.17     42.07 o 
  10   6   4     4501.47     4514.13    218.35 o 
 -10   7   4      129.69      119.52     69.99 o 
  -9   7   4        3.76       -7.54     45.86 o 
  -8   7   4      938.79     1051.62     89.08 o 
  -7   7   4    12966.35    13273.94    326.11 o 
  -6   7   4     5354.27     4948.64    162.90 o 
  -5   7   4    16697.52    16360.54    266.47 o 
  -4   7   4     1643.98     1675.41     50.51 o 
  -3   7   4    11037.61    10763.14    166.29 o 
  -2   7   4    14788.14    15406.09    221.07 o 
  -1   7   4      370.71      378.61     24.51 o 
   0   7   4      969.06     1115.19     38.24 o 
   1   7   4      877.03      976.20     49.68 o 
   2   7   4     1159.30     1118.64     41.49 o 
   3   7   4    21700.03    21544.32    367.58 o 
   4   7   4     6585.31     6553.44    179.66 o 
   5   7   4    10138.05    10335.02    256.81 o 
   6   7   4     4039.43     4052.52    223.28 o 
   7   7   4     9669.58    10007.03    271.74 o 
   8   7   4      322.07      271.65     65.24 o 
   9   7   4       11.36       42.77     47.49 o 
  10   7   4        6.82       35.51     49.41 o 
 -10   8   4      520.76      312.89     91.14 o 
  -9   8   4     5510.19     5566.62    275.28 o 
  -8   8   4     4644.63     4511.88    171.48 o 
  -7   8   4    10341.35    10097.10    274.49 o 
  -6   8   4      903.09      982.31     78.91 o 
  -5   8   4      702.18      705.64     64.24 o 
  -4   8   4      452.82      457.28     40.66 o 
  -3   8   4     1519.84     1350.19     48.90 o 
  -2   8   4     6937.02     6804.24    118.62 o 
  -1   8   4    18847.21    18762.39    264.94 o 
   0   8   4       71.74       90.32     17.12 o 
   1   8   4    27619.13    28259.91    413.34 o 
   2   8   4    10695.02    10923.03    211.95 o 
   3   8   4     2307.75     2301.80     75.01 o 
   4   8   4      106.36      133.22     33.48 o 
   5   8   4      178.71      192.31     39.95 o 
   6   8   4      704.20      597.57     66.25 o 
   7   8   4     3724.22     3666.15    149.67 o 
   8   8   4     3492.95     3660.13    255.74 o 
   9   8   4     4585.39     4225.65    180.92 o 
  -9   9   4      131.85      116.20     51.84 o 
  -8   9   4      726.11      840.48     86.36 o 
  -7   9   4       42.41       16.45     38.03 o 
  -6   9   4    13859.00    13467.01    355.06 o 
  -5   9   4     1120.65     1215.69    127.94 o 
  -4   9   4     8097.32     7960.61    181.24 o 
  -3   9   4      134.93      154.28     24.74 o 
  -2   9   4     9217.80     9160.31    152.35 o 
  -1   9   4     2756.51     2803.07     68.31 o 
   0   9   4      351.72      392.45     30.73 o 
   1   9   4      431.42      402.13     30.75 o 
   2   9   4    15148.58    15014.58    278.47 o 
   3   9   4      947.96     1004.58     69.00 o 
   4   9   4    11045.31    11274.30    306.91 o 
   5   9   4       66.34       21.97     34.37 o 
   6   9   4    16615.39    17132.44    398.10 o 
   7   9   4      259.94      329.31     59.13 o 
   8   9   4     1878.93     1908.60    123.08 o 
   9   9   4      630.48      640.47     89.13 o 
  -9  10   4     4633.51     4771.48    194.77 o 
  -8  10   4     1457.37     1358.85    109.31 o 
  -7  10   4     6527.02     5714.01    199.18 o 
  -6  10   4     1134.28     1327.70    108.33 o 
  -5  10   4      127.72      140.20     67.23 o 
  -4  10   4      323.00      405.20     44.25 o 
  -3  10   4     1752.42     1677.23     79.84 o 
  -2  10   4     1498.12     1530.03     61.25 o 
  -1  10   4    18653.87    18015.05    265.11 o 
   0  10   4    14786.60    14618.31    223.20 o 
   1  10   4     7768.75     7279.70    163.36 o 
   2  10   4      155.05      154.93     27.08 o 
   3  10   4     2254.78     2513.13    142.35 o 
   4  10   4      955.87      963.17     74.91 o 
   5  10   4      136.99      162.17     55.89 o 
   6  10   4     1031.04     1014.43     87.02 o 
   7  10   4     8519.15     8507.47    274.11 o 
   8  10   4      619.72      624.92     84.15 o 
   9  10   4     3349.46     3404.76    171.80 o 
  -9  11   4      678.52      511.76     84.78 o 
  -8  11   4       21.42       -1.35     41.77 o 
  -7  11   4     3611.31     3479.33    159.58 o 
  -6  11   4      784.81      780.96     91.34 o 
  -5  11   4    13214.98    13610.35    437.52 o 
  -4  11   4     4034.83     4196.10    127.72 o 
  -3  11   4     6260.86     6393.64    163.16 o 
  -2  11   4     1224.01     1275.07     69.06 o 
  -1  11   4     4895.24     4846.97    112.19 o 
   0  11   4        9.85       17.03     18.15 o 
   1  11   4     8707.15     8582.12    189.25 o 
   2  11   4     1679.66     1703.90     75.20 o 
   3  11   4     4974.03     4994.54    162.46 o 
   4  11   4      876.14      944.11     78.99 o 
   5  11   4    10951.91    11118.47    290.52 o 
   6  11   4      276.97      309.74     61.30 o 
   7  11   4     3507.14     3398.63    179.86 o 
   8  11   4      303.23      292.74     68.81 o 
  -8  12   4     2909.18     3055.63    176.03 o 
  -7  12   4       10.23       22.11     43.02 o 
  -6  12   4     3459.74     3537.70    156.70 o 
  -5  12   4       44.06       26.53     37.56 o 
  -4  12   4     1684.87     1807.54    109.05 o 
  -3  12   4        3.50       34.41     27.34 o 
  -2  12   4     6518.61     6704.38    169.50 o 
  -1  12   4     2470.65     2567.64     83.58 o 
   0  12   4    21575.45    21525.21    349.73 o 
   1  12   4     3856.99     3711.46    113.99 o 
   2  12   4     3451.70     3628.45    113.47 o 
   3  12   4       38.14       51.72     32.47 o 
   4  12   4     1924.69     1978.50    218.98 o 
   5  12   4        5.48      -10.10     36.16 o 
   6  12   4     3123.77     3262.05    151.28 o 
   7  12   4       57.83       36.94     50.46 o 
   8  12   4     2784.80     3325.14    184.49 o 
  -7  13   4     1504.06     1355.16    129.81 o 
  -6  13   4     1592.66     1713.81    150.96 o 
  -5  13   4    14075.34    13742.56    505.68 o 
  -4  13   4     2929.89     2982.39    140.13 o 
  -3  13   4     3975.58     4036.30    143.65 o 
  -2  13   4      404.10      473.77     64.00 o 
  -1  13   4     5264.96     5194.17    173.63 o 
   0  13   4      138.28      120.03     35.83 o 
   1  13   4     2241.28     2182.01     90.68 o 
   2  13   4     1689.57     1681.29     98.04 o 
   3  13   4     2233.78     2408.14    129.20 o 
   4  13   4     5796.10     5512.38    188.94 o 
   5  13   4    10091.03    10058.85    284.39 o 
   6  13   4     3772.44     4096.67    172.32 o 
   7  13   4     1215.32     1105.31    107.90 o 
  -7  14   4     3159.07     3478.62    178.30 o 
  -6  14   4     1528.08     1475.24    119.40 o 
  -5  14   4      155.73       96.71     86.51 o 
  -4  14   4      858.78      836.83     99.26 o 
  -3  14   4     1982.63     2084.36    100.09 o 
  -2  14   4      235.46      206.16     51.30 o 
  -1  14   4     8080.85     7895.02    307.68 o 
   0  14   4     3814.80     3796.05    147.55 o 
   1  14   4     7540.28     7427.83    217.40 o 
   2  14   4      549.59      572.78     68.16 o 
   3  14   4     5096.44     4794.21    172.89 o 
   4  14   4      897.54      853.66     84.58 o 
   5  14   4      121.85       52.44     48.13 o 
   6  14   4      824.80      732.00     94.64 o 
  -6  15   4     3072.61     3427.65    174.62 o 
  -5  15   4      442.16      389.21     71.27 o 
  -4  15   4     9389.25     9264.19    307.37 o 
  -3  15   4      670.92      667.49    102.19 o 
  -2  15   4     2898.82     2780.54    137.52 o 
  -1  15   4       32.94       48.89     40.11 o 
   0  15   4       97.38       42.28     39.12 o 
   1  15   4     1104.94     1017.53    151.86 o 
   2  15   4     2915.37     2887.18    169.04 o 
   3  15   4      383.12      311.61     69.64 o 
   4  15   4     7876.74     8224.01    253.35 o 
   5  15   4       20.33        0.05     49.95 o 
   6  15   4     3706.49     3941.78    181.87 o 
  -5  16   4      159.88      166.57     61.11 o 
  -4  16   4        4.26       49.39     48.61 o 
  -3  16   4     1484.93     1309.47    136.61 o 
  -2  16   4     3047.98     2823.88    143.18 o 
  -1  16   4     1784.97     1634.25    113.25 o 
   0  16   4     1091.17     1026.60    141.75 o 
   1  16   4     4090.28     4189.28    208.76 o 
   2  16   4     2614.47     2666.18    166.88 o 
   3  16   4     1644.64     1922.11    150.34 o 
   4  16   4        0.06        3.49     70.43 o 
  -3  17   4     8252.24     8019.18    325.78 o 
  -2  17   4      152.09      110.75     65.17 o 
  -1  17   4      533.84      480.91     92.11 o 
   0  17   4       33.08      136.01     63.98 o 
   1  17   4      898.71      880.07    166.02 o 
   2  17   4      707.74      658.26    138.29 o 
   3  17   4     4705.81     5404.25    250.42 o 
  -9   0   5      222.39      116.90     55.84 o 
  -7   0   5    15163.11    15679.33    335.40 o 
  -5   0   5    35307.93    36643.09    675.91 o 
  -3   0   5    68404.38    67940.96   1188.02 o 
  -1   0   5      509.71      583.94     40.94 o 
   1   0   5     3172.87     3143.96     79.84 o 
   3   0   5    62832.30    64813.08   1941.75 o 
   5   0   5    22666.56    23749.79    451.56 o 
   7   0   5    22088.66    22486.69    572.25 o 
   9   0   5       47.45       50.79     74.03 o 
  11   0   5      874.41      641.46    165.11 o 
 -11   1   5     1712.13     2188.91    231.53 o 
 -10   1   5     1801.70     1984.46    223.92 o 
  -9   1   5     6930.08     7113.35    184.72 o 
  -8   1   5    19456.18    19865.11    372.14 o 
  -7   1   5     4170.52     4260.62     92.62 o 
  -6   1   5     2687.41     2828.17     84.36 o 
  -5   1   5     1816.71     1901.61     51.18 o 
  -4   1   5      476.41      576.89     27.09 o 
  -3   1   5     1184.44     1147.26     37.14 o 
  -2   1   5    44639.59    42699.00    533.91 o 
  -1   1   5     2024.47     2367.69     52.72 o 
   0   1   5     3749.34     3813.05     64.03 o 
   1   1   5     1008.90     1111.64     29.27 o 
   2   1   5    20979.08    20575.53    269.92 o 
   3   1   5    12420.37    12610.68    177.30 o 
   4   1   5     2284.91     2529.23     57.41 o 
   5   1   5     1280.39     1327.83     48.31 o 
   6   1   5      999.46      987.08     73.30 o 
   7   1   5     3108.09     2961.29    133.55 o 
   8   1   5     9975.17    10191.07    267.19 o 
   9   1   5     5859.04     5625.74    240.11 o 
  10   1   5     1438.63     1162.75    131.30 o 
  11   1   5      926.36      871.11    176.61 o 
 -11   2   5        3.53        5.94     60.53 o 
 -10   2   5      678.14      775.35    107.75 o 
  -9   2   5      484.29      494.47     64.17 o 
  -8   2   5     2859.92     3127.11    106.15 o 
  -7   2   5     6402.33     6298.67    135.07 o 
  -6   2   5    11964.66    12018.08    186.91 o 
  -5   2   5     1372.37     1353.91     43.22 o 
  -4   2   5    22172.11    21531.15    291.22 o 
  -3   2   5    16793.15    16628.95    226.99 o 
  -2   2   5     6946.97     6533.42    114.78 o 
  -1   2   5     4226.37     4544.32    121.67 o 
   0   2   5     1149.90     1207.68     30.07 o 
   1   2   5      189.94      183.94     14.15 o 
   2   2   5     6325.69     6191.54     97.08 o 
   3   2   5    14910.32    14693.73    203.00 o 
   4   2   5    17952.54    18199.14    258.83 o 
   5   2   5     1261.20     1235.29     57.13 o 
   6   2   5     8871.25     8977.24    219.89 o 
   7   2   5     6346.19     6687.22    194.24 o 
   8   2   5     1869.73     1838.32    104.18 o 
   9   2   5        2.80      -26.54     36.76 o 
  10   2   5      137.62      102.90     64.24 o 
 -11   3   5     4497.48     4285.96    233.11 o 
 -10   3   5      593.84      507.88    113.16 o 
  -9   3   5     9192.43     9333.93    326.82 o 
  -8   3   5       64.23       71.40     26.50 o 
  -7   3   5    14269.67    14056.44    243.37 o 
  -6   3   5      854.02      865.27     38.98 o 
  -5   3   5       13.59       28.61     12.61 o 
  -4   3   5        5.77       -6.35      9.98 o 
  -3   3   5    36384.33    37220.09    474.90 o 
  -2   3   5     7277.65     7408.59    129.15 o 
  -1   3   5    22016.81    21004.35    307.91 o 
   0   3   5     2213.46     2230.00     45.45 o 
   1   3   5    12639.99    12737.29    193.27 o 
   2   3   5     8623.11     8861.94    131.17 o 
   3   3   5    39896.36    41820.26    579.04 o 
   4   3   5     2402.11     2416.41     52.59 o 
   5   3   5     1069.32     1114.94     45.92 o 
   6   3   5      628.40      672.06     47.87 o 
   7   3   5    18072.16    17750.65    394.87 o 
   8   3   5      668.15      518.44     89.41 o 
   9   3   5    12853.27    12806.94    332.18 o 
  10   3   5      716.03      704.63     98.78 o 
 -11   4   5     1211.94     1392.96    150.35 o 
 -10   4   5      364.68      229.14    164.48 o 
  -9   4   5     1342.87     1273.44    123.08 o 
  -8   4   5     1625.00     1634.72     96.59 o 
  -7   4   5        8.93       29.11     20.29 o 
  -6   4   5    13555.55    14009.54    212.91 o 
  -5   4   5    10714.50    10598.66    165.99 o 
  -4   4   5     5844.27     5408.89     96.17 o 
  -3   4   5     3983.18     4268.92     77.56 o 
  -2   4   5     7441.38     7278.93    130.03 o 
  -1   4   5     7362.62     7560.71    131.64 o 
   0   4   5     2164.32     2112.30     45.99 o 
   1   4   5     6065.08     6092.76     97.94 o 
   2   4   5     3854.98     3448.50     65.41 o 
   3   4   5    14184.78    15034.04    210.39 o 
   4   4   5    16343.90    17083.61    266.60 o 
   5   4   5    18058.03    17877.88    323.48 o 
   6   4   5    11361.47    11104.68    228.90 o 
   7   4   5      454.25      483.19     58.61 o 
   8   4   5      797.14     1036.17    219.35 o 
   9   4   5      649.75      619.39     99.92 o 
  10   4   5      488.58      463.21     75.60 o 
 -10   5   5     7122.21     7505.29    307.23 o 
  -9   5   5     1643.19     1666.00    137.33 o 
  -8   5   5     6207.89     6255.09    205.51 o 
  -7   5   5     5200.19     5498.61    175.19 o 
  -6   5   5     8760.88     8642.10    190.07 o 
  -5   5   5      163.87      192.41     20.67 o 
  -4   5   5     8602.55     8613.86    178.42 o 
  -3   5   5     2044.42     2159.55     51.04 o 
  -2   5   5    11237.70    11519.44    190.21 o 
  -1   5   5       81.94       73.49     16.60 o 
   0   5   5    56208.73    55118.99    925.25 o 
   1   5   5     3322.97     3015.52     60.89 o 
   2   5   5     9541.89     9619.68    145.05 o 
   3   5   5     6239.06     6598.65    168.46 o 
   4   5   5     8488.25     8222.07    230.99 o 
   5   5   5       93.62      106.35     30.96 o 
   6   5   5     7569.32     7749.30    213.41 o 
   7   5   5     6003.17     6181.15    192.70 o 
   8   5   5     5650.58     5706.68    239.85 o 
   9   5   5      704.33      651.83     80.08 o 
  10   5   5     5951.50     5849.46    281.20 o 
 -10   6   5        0.02      -72.65    102.62 o 
  -9   6   5       30.86       89.34     57.20 o 
  -8   6   5      106.72       98.60     40.37 o 
  -7   6   5     9040.45     8647.10    237.75 o 
  -6   6   5      107.77       54.55     30.69 o 
  -5   6   5    21835.18    21156.68    332.70 o 
  -4   6   5      116.44      197.03     20.32 o 
  -3   6   5    20559.97    21233.31    318.96 o 
  -2   6   5      607.97      605.18     27.55 o 
  -1   6   5     7336.41     6973.48    114.13 o 
   0   6   5      372.01      472.04     25.31 o 
   1   6   5    15924.13    15654.68    220.99 o 
   2   6   5      783.49      829.58     32.08 o 
   3   6   5     3562.88     3580.76     91.59 o 
   4   6   5     1689.69     1650.01     81.08 o 
   5   6   5    27792.47    27076.40    577.08 o 
   6   6   5      449.21      539.14     60.75 o 
   7   6   5     8635.03     8936.04    286.84 o 
   8   6   5      162.22      167.50     83.60 o 
   9   6   5     1851.16     1735.14    117.54 o 
  10   6   5       62.38       86.38     55.10 o 
 -10   7   5     7451.80     7616.60    318.26 o 
  -9   7   5     3073.32     3385.99    154.89 o 
  -8   7   5     1584.91     1630.10    105.33 o 
  -7   7   5     3294.71     3350.96    221.93 o 
  -6   7   5     6951.31     6412.53    192.09 o 
  -5   7   5      717.65      679.53     50.26 o 
  -4   7   5     1623.48     1630.98     59.68 o 
  -3   7   5      839.27      773.97     33.81 o 
  -2   7   5    11349.30    11807.06    210.16 o 
  -1   7   5    12303.16    12574.52    186.85 o 
   0   7   5    22693.30    22195.98    303.16 o 
   1   7   5    10842.39    11325.96    171.70 o 
   2   7   5    14861.93    15416.81    221.81 o 
   3   7   5       89.52       28.93     30.99 o 
   4   7   5     4420.02     4130.72    135.03 o 
   5   7   5      199.33      258.39     47.85 o 
   6   7   5     5464.23     5322.65    174.03 o 
   7   7   5     2231.31     2600.76    128.20 o 
   8   7   5      708.27      877.74     87.12 o 
   9   7   5     3657.52     3406.32    162.87 o 
  10   7   5     4270.42     4701.37    197.40 o 
 -10   8   5      279.82      224.75     82.29 o 
  -9   8   5     1484.75     1230.15    103.55 o 
  -8   8   5     1023.62      938.69     88.07 o 
  -7   8   5       11.37       28.92     37.01 o 
  -6   8   5     9820.33     9225.41    279.18 o 
  -5   8   5     8763.30     8756.89    195.12 o 
  -4   8   5    19244.16    19028.82    308.04 o 
  -3   8   5     2161.54     2265.78     71.24 o 
  -2   8   5    15828.88    16295.67    237.38 o 
  -1   8   5     4364.82     4194.52     85.20 o 
   0   8   5      108.03       78.42     15.20 o 
   1   8   5     7255.67     7237.24    124.32 o 
   2   8   5    10893.89    10789.91    211.40 o 
   3   8   5     2194.83     2402.88     82.00 o 
   4   8   5     7982.70     7675.50    358.03 o 
   5   8   5     4656.73     4549.22    153.90 o 
   6   8   5     5981.07     5855.66    188.47 o 
   7   8   5      217.06      178.68     50.30 o 
   8   8   5     1647.32     1536.13    110.14 o 
   9   8   5     1777.66     1694.68    122.98 o 
  -9   9   5     5528.53     5345.69    202.63 o 
  -8   9   5      723.31      639.42     79.90 o 
  -7   9   5     6462.75     5859.24    199.00 o 
  -6   9   5      480.37      552.04     66.19 o 
  -5   9   5      843.25      907.17    116.02 o 
  -4   9   5      965.57      962.12     60.55 o 
  -3   9   5     1601.74     1553.73     74.80 o 
  -2   9   5       24.82       38.89     15.27 o 
  -1   9   5    16506.36    16613.58    244.09 o 
   0   9   5      712.80      671.23     35.53 o 
   1   9   5    15750.88    15666.08    232.69 o 
   2   9   5     2349.80     2314.24     79.58 o 
   3   9   5     2388.31     2311.57     98.71 o 
   4   9   5     1262.61     1303.20     83.58 o 
   5   9   5       91.37       94.10     38.41 o 
   6   9   5      924.65      865.93     81.25 o 
   7   9   5     6124.05     5938.22    251.97 o 
   8   9   5      285.62      270.62     60.86 o 
   9   9   5     6618.83     6650.01    237.29 o 
  -9  10   5      298.01      224.47     64.92 o 
  -8  10   5     1162.00     1114.38    155.19 o 
  -7  10   5     6984.06     6629.92    563.92 o 
  -6  10   5     5749.79     6167.98    240.91 o 
  -5  10   5      379.14      507.69     63.49 o 
  -4  10   5     8897.08     8933.92    205.58 o 
  -3  10   5     8598.29     8253.39    217.39 o 
  -2  10   5    10625.72    10507.91    340.48 o 
  -1  10   5     1214.20     1226.21     48.75 o 
   0  10   5       51.12       50.04     17.68 o 
   1  10   5     1073.70     1098.70     53.57 o 
   2  10   5    12167.66    12452.07    247.16 o 
   3  10   5    10157.31    10231.36    256.35 o 
   4  10   5    11215.38    11335.43    368.32 o 
   5  10   5     3222.82     3279.94    135.74 o 
   6  10   5     4466.74     4447.52    167.55 o 
   7  10   5     4786.77     4659.91    180.87 o 
   8  10   5     1519.16     1522.53    138.76 o 
   9  10   5        5.40      -33.48     47.32 o 
  -8  11   5    10131.61     9945.09    299.82 o 
  -7  11   5      935.76      928.84     94.60 o 
  -6  11   5        9.28       23.94     36.44 o 
  -5  11   5        1.27      -17.82     31.31 o 
  -4  11   5      124.86       97.40     31.20 o 
  -3  11   5     1352.99     1204.56     70.88 o 
  -2  11   5    19454.73    19994.45    330.42 o 
  -1  11   5     2536.89     2551.47     98.84 o 
   0  11   5     5161.35     5133.61    120.72 o 
   1  11   5     3105.29     2919.13     87.84 o 
   2  11   5    15788.03    15863.10    303.89 o 
   3  11   5      831.87      795.73     69.94 o 
   4  11   5        1.35       21.78     30.97 o 
   5  11   5       27.39       60.34     38.57 o 
   6  11   5      356.07      357.26     87.37 o 
   7  11   5      657.75      816.92     92.78 o 
   8  11   5     6598.85     6591.83    246.73 o 
  -8  12   5       42.60       85.22     53.13 o 
  -7  12   5     6087.95     6024.17    219.56 o 
  -6  12   5     1589.53     1233.10    154.62 o 
  -5  12   5     4914.99     4896.52    181.25 o 
  -4  12   5     1701.21     1561.54     84.44 o 
  -3  12   5    10446.48    10250.53    232.09 o 
  -2  12   5       16.31       11.59     23.83 o 
  -1  12   5     1246.98     1156.43     77.86 o 
   0  12   5      264.82      324.36     83.82 o 
   1  12   5      550.55      481.51     43.91 o 
   2  12   5       78.15       62.80     27.12 o 
   3  12   5    12616.58    12730.06    312.03 o 
   4  12   5      862.02      801.36     77.80 o 
   5  12   5     4891.26     4811.97    285.67 o 
   6  12   5     1038.34      951.96    127.55 o 
   7  12   5     7414.56     7729.24    270.51 o 
   8  12   5        3.38       24.19     54.99 o 
  -7  13   5      658.75      773.06    108.72 o 
  -6  13   5       24.88       58.60     46.33 o 
  -5  13   5        0.12       12.49     41.85 o 
  -4  13   5       26.51       20.01     39.38 o 
  -3  13   5      160.58      103.81     35.74 o 
  -2  13   5    12138.86    12209.01    264.33 o 
  -1  13   5     5945.75     6002.13    191.88 o 
   0  13   5    12388.81    12080.41    260.33 o 
   1  13   5     5938.77     5707.16    158.19 o 
   2  13   5    12807.94    12749.93    311.87 o 
   3  13   5      820.34      868.66    120.02 o 
   4  13   5      124.95       97.81     42.07 o 
   5  13   5       44.74       74.53     46.62 o 
   6  13   5      359.18      275.77     65.75 o 
   7  13   5      869.13      763.55     93.93 o 
  -7  14   5     1532.83     1527.35    128.20 o 
  -6  14   5     5150.39     5579.70    350.31 o 
  -5  14   5      197.50      128.73     52.33 o 
  -4  14   5     9630.74     9562.92    398.54 o 
  -3  14   5     4997.56     4932.42    153.56 o 
  -2  14   5     5985.10     5586.35    190.22 o 
  -1  14   5      226.13      220.10     50.00 o 
   0  14   5       12.81       39.35     36.21 o 
   1  14   5      289.04      207.20     41.98 o 
   2  14   5     2216.26     2040.10    140.00 o 
   3  14   5     2634.18     2765.83    175.84 o 
   4  14   5     5621.66     5612.15    196.97 o 
   5  14   5        4.32       70.57     49.23 o 
   6  14   5     2932.07     3150.57    160.29 o 
  -6  15   5       54.43       80.61     56.71 o 
  -5  15   5      131.70      128.04     58.91 o 
  -4  15   5      307.01      361.44     66.47 o 
  -3  15   5     1902.43     1942.52    119.88 o 
  -2  15   5        3.40      -12.07     35.80 o 
  -1  15   5     9028.38     9124.58    264.74 o 
   0  15   5     1915.47     1630.76    108.12 o 
   1  15   5     6551.73     6381.15    180.61 o 
   2  15   5       44.28      115.07     46.14 o 
   3  15   5     1789.62     1515.86    132.77 o 
   4  15   5      469.51      617.88     80.72 o 
   5  15   5       27.31       47.07     51.16 o 
  -5  16   5     3442.99     3190.94    169.98 o 
  -4  16   5     2343.08     2586.19    149.57 o 
  -3  16   5       13.72      -41.27     51.32 o 
  -2  16   5     4673.02     4726.47    240.50 o 
  -1  16   5     2253.01     2145.75    127.59 o 
   0  16   5       42.54       40.67     40.87 o 
   1  16   5      511.21      423.18    114.14 o 
   2  16   5     3158.21     3072.51    152.99 o 
   3  16   5      126.87       74.31     49.39 o 
   4  16   5     4432.44     4770.46    234.56 o 
  -3  17   5      648.55      667.99    111.66 o 
  -2  17   5     1769.32     2046.82    147.92 o 
  -1  17   5      948.23      694.69     96.98 o 
   0  17   5    10386.72     9698.60    356.12 o 
   1  17   5      189.15      187.11     75.41 o 
   2  17   5     2897.57     2723.30    185.30 o 
   3  17   5      247.79      222.66     62.84 o 
 -10   0   6     7697.62     7444.13    408.61 o 
  -8   0   6    11599.29    12067.45    359.23 o 
  -6   0   6    15593.77    16098.06    336.85 o 
  -4   0   6    23020.70    22680.43    434.09 o 
  -2   0   6     3416.27     3320.68     87.63 o 
   0   0   6    84501.01    84229.88   1766.42 o 
   2   0   6    24212.92    25711.88    473.52 o 
   4   0   6     7598.83     7640.74    173.60 o 
   6   0   6    11692.21    12063.20    340.13 o 
   8   0   6    11351.03    10758.62    492.91 o 
  10   0   6     6729.57     7322.35    426.03 o 
 -10   1   6       67.94       62.55     59.97 o 
  -9   1   6     1470.44     1619.14     87.31 o 
  -8   1   6     1677.15     1702.75     88.19 o 
  -7   1   6     3728.38     3801.93     88.13 o 
  -6   1   6     2346.01     2177.41     60.15 o 
  -5   1   6    32501.44    32385.78    429.00 o 
  -4   1   6     4440.17     4274.44     81.35 o 
  -3   1   6     8610.66     8571.01    180.30 o 
  -2   1   6     9605.52    10037.86    145.47 o 
  -1   1   6    34397.02    34117.73    471.20 o 
   0   1   6      796.92      770.23     25.96 o 
   1   1   6     8075.77     7887.68    118.46 o 
   2   1   6     9406.59     9753.66    143.10 o 
   3   1   6     5144.84     5160.94     88.88 o 
   4   1   6     2796.12     2707.65     60.70 o 
   5   1   6    21969.56    21264.68    325.86 o 
   6   1   6     2101.37     2163.00     80.25 o 
   7   1   6     1893.41     1937.36    166.90 o 
   8   1   6      927.23     1009.75     99.08 o 
   9   1   6     4078.75     4088.51    203.29 o 
  10   1   6      149.67      109.14     65.64 o 
 -11   2   6     1968.13     2065.78    165.23 o 
 -10   2   6     3270.28     3190.95    187.14 o 
  -9   2   6     7089.86     7590.01    290.34 o 
  -8   2   6      508.47      585.44     51.99 o 
  -7   2   6     8431.64     8229.27    163.68 o 
  -6   2   6     5728.64     5804.96    110.34 o 
  -5   2   6     2995.36     2967.74     67.88 o 
  -4   2   6    12372.07    12500.03    184.16 o 
  -3   2   6    14926.95    14851.31    207.85 o 
  -2   2   6     9744.46    10458.06    171.25 o 
  -1   2   6    23241.79    21705.98    318.78 o 
   0   2   6     5908.33     5389.77     87.57 o 
   1   2   6     6241.34     5669.81     92.15 o 
   2   2   6     9718.03    10328.66    150.77 o 
   3   2   6     9509.78     9247.10    139.84 o 
   4   2   6     9363.09     9156.33    141.67 o 
   5   2   6      212.89      161.11     22.98 o 
   6   2   6     6891.57     6675.55    156.63 o 
   7   2   6     1795.20     1715.77     95.57 o 
   8   2   6      691.62      592.84     69.81 o 
   9   2   6     5769.64     5897.53    201.23 o 
  10   2   6     5337.63     5382.28    266.74 o 
 -11   3   6      550.27      476.36    105.66 o 
 -10   3   6     1531.71     1577.25    322.13 o 
  -9   3   6        2.39      -51.38     47.36 o 
  -8   3   6     4798.67     4815.63    139.45 o 
  -7   3   6      278.46      237.10     35.88 o 
  -6   3   6     7451.54     7319.07    129.97 o 
  -5   3   6     2345.70     2412.29     78.13 o 
  -4   3   6    29460.66    29753.54    392.97 o 
  -3   3   6     5138.23     5245.85     89.99 o 
  -2   3   6    19606.47    19333.62    292.02 o 
  -1   3   6      308.42      213.87     22.25 o 
   0   3   6     2372.75     2444.88     54.06 o 
   1   3   6      203.97      195.03     24.44 o 
   2   3   6    24628.42    24625.63    324.64 o 
   3   3   6      141.29      136.83     15.15 o 
   4   3   6    32290.53    32600.82    425.56 o 
   5   3   6      158.57      159.71     23.58 o 
   6   3   6    15733.17    15455.91    439.54 o 
   7   3   6       63.49       39.32     31.83 o 
   8   3   6     2156.81     2133.44    115.98 o 
   9   3   6      143.93      131.52     59.93 o 
  10   3   6      856.93      740.06    196.31 o 
 -10   4   6     1154.80     1099.36    124.98 o 
  -9   4   6     4919.48     5629.13    332.54 o 
  -8   4   6     3619.77     3688.82    141.67 o 
  -7   4   6     6121.03     6147.45    157.35 o 
  -6   4   6      259.09      231.53     28.84 o 
  -5   4   6     1205.17     1264.20     43.98 o 
  -4   4   6      274.39      329.84     27.92 o 
  -3   4   6    18288.27    18746.76    257.40 o 
  -2   4   6    22872.38    22731.29    381.97 o 
  -1   4   6    34842.35    34464.66    492.48 o 
   0   4   6    16645.71    18012.98    244.15 o 
   1   4   6    16345.08    16153.34    223.00 o 
   2   4   6    11487.94    11074.14    163.20 o 
   3   4   6    14060.16    14085.40    201.63 o 
   4   4   6      441.20      363.24     27.64 o 
   5   4   6        3.50       19.24     20.33 o 
   6   4   6       67.81       50.92     36.50 o 
   7   4   6     3460.70     3107.25    128.86 o 
   8   4   6    10504.99    10432.00    284.27 o 
   9   4   6     3536.58     3539.08    157.83 o 
  10   4   6      326.86      152.77     58.79 o 
 -10   5   6      324.74      413.97     90.99 o 
  -9   5   6        6.00      -34.38     49.89 o 
  -8   5   6       93.00       34.21     60.13 o 
  -7   5   6    11630.41    11571.37    288.49 o 
  -6   5   6     1251.84     1274.42     65.83 o 
  -5   5   6     5845.89     5660.49    159.41 o 
  -4   5   6     6259.84     6468.99    112.50 o 
  -3   5   6    27210.25    26263.17    350.26 o 
  -2   5   6     3817.72     3820.85     86.72 o 
  -1   5   6     3011.53     3248.60     84.74 o 
   0   5   6      119.14      155.71     16.45 o 
   1   5   6      860.83      920.44     40.42 o 
   2   5   6     9100.96     9445.95    145.52 o 
   3   5   6    29054.98    28710.78    380.34 o 
   4   5   6     1136.89     1085.31     66.87 o 
   5   5   6     2692.49     2815.63     92.60 o 
   6   5   6      569.87      618.03     53.23 o 
   7   5   6    10997.15    11437.06    294.19 o 
   8   5   6      411.84      378.82     61.34 o 
   9   5   6        0.15      -11.50     39.01 o 
  10   5   6      194.57      254.21     80.03 o 
 -10   6   6     5390.37     5920.57    599.03 o 
  -9   6   6       22.39      -36.40     35.16 o 
  -8   6   6    10975.59    10575.30    283.68 o 
  -7   6   6     2075.22     1675.98     98.54 o 
  -6   6   6      176.63      150.89     36.25 o 
  -5   6   6     2470.09     2516.86     75.79 o 
  -4   6   6       70.69      131.93     22.68 o 
  -3   6   6      175.12      212.61     24.52 o 
  -2   6   6    41244.39    40396.65    650.13 o 
  -1   6   6     1376.54     1560.41     43.06 o 
   0   6   6     7987.36     7589.74    123.77 o 
   1   6   6     2829.57     3000.64     64.59 o 
   2   6   6    52538.66    53025.95    671.94 o 
   3   6   6     1305.39     1371.39     68.32 o 
   4   6   6      957.07      942.94     55.16 o 
   5   6   6      208.32      161.81     46.87 o 
   6   6   6     1862.16     1857.81     83.49 o 
   7   6   6     3322.13     3156.21    112.20 o 
   8   6   6     9592.47     9997.45    462.03 o 
   9   6   6      112.73       75.38     47.30 o 
  10   6   6     4475.22     4230.39    232.72 o 
 -10   7   6      237.22      262.34     85.56 o 
  -9   7   6        1.85       11.25     53.70 o 
  -8   7   6      611.37      481.37     66.08 o 
  -7   7   6    13029.17    12245.93    346.38 o 
  -6   7   6      664.21      695.49     69.80 o 
  -5   7   6     6331.34     6436.13    145.65 o 
  -4   7   6     6036.05     5785.04    124.97 o 
  -3   7   6    29628.47    28463.48    429.89 o 
  -2   7   6     4866.95     5029.09     93.91 o 
  -1   7   6       27.93       67.52     14.37 o 
   0   7   6     1879.75     2203.64     55.65 o 
   1   7   6        4.89        3.97     11.90 o 
   2   7   6    10880.43    11332.33    174.06 o 
   3   7   6    12978.70    13160.64    238.40 o 
   4   7   6     5522.31     5459.84    140.22 o 
   5   7   6     2487.90     2352.10    102.68 o 
   6   7   6     1764.14     1984.60     91.01 o 
   7   7   6    15759.93    16059.52    329.26 o 
   8   7   6      734.96      784.41     84.89 o 
   9   7   6       11.33        8.56     45.85 o 
 -10   8   6      160.97       77.09     75.04 o 
  -9   8   6     6277.62     5956.49    213.80 o 
  -8   8   6     4936.69     4856.69    249.56 o 
  -7   8   6     5493.93     5903.96    255.79 o 
  -6   8   6       83.27       89.32     37.48 o 
  -5   8   6      216.69      226.92     36.50 o 
  -4   8   6      288.56      330.64     37.15 o 
  -3   8   6     2818.71     2868.60     81.55 o 
  -2   8   6     5077.83     4897.01    111.08 o 
  -1   8   6    10533.19    10432.51    165.77 o 
   0   8   6     1117.51     1167.87     42.67 o 
   1   8   6    14763.88    14463.19    215.97 o 
   2   8   6     6702.63     6503.11    132.88 o 
   3   8   6     4834.80     4802.23    109.84 o 
   4   8   6        3.33      -18.25     19.21 o 
   5   8   6       58.76       59.72     27.72 o 
   6   8   6       22.84       22.95     28.41 o 
   7   8   6     5610.72     5715.57    198.86 o 
   8   8   6     6554.60     6476.48    264.14 o 
   9   8   6     4113.24     3982.35    178.86 o 
  -9   9   6      117.10       71.05     55.16 o 
  -8   9   6     1457.12     1405.51    159.41 o 
  -7   9   6      178.26      194.65     53.76 o 
  -6   9   6     9875.33    10258.17    346.18 o 
  -5   9   6     1515.81     1566.58     78.39 o 
  -4   9   6    11763.68    12089.30    251.46 o 
  -3   9   6      424.39      478.45     39.02 o 
  -2   9   6    10377.83    10036.53    188.09 o 
  -1   9   6      878.02      865.68     66.83 o 
   0   9   6       66.44       94.05     18.03 o 
   1   9   6     1592.51     1628.52     60.65 o 
   2   9   6     8424.41     8442.99    213.70 o 
   3   9   6     1864.09     1924.17     82.68 o 
   4   9   6    14096.05    14276.22    288.36 o 
   5   9   6      713.99      595.14     66.01 o 
   6   9   6    11279.80    11416.27    301.11 o 
   7   9   6      360.52      330.69     52.23 o 
   8   9   6     2673.97     2558.22    259.93 o 
   9   9   6      202.57      119.98     58.21 o 
  -9  10   6     3063.95     3052.10    161.95 o 
  -8  10   6      681.64      824.24    141.73 o 
  -7  10   6     4661.38     4590.08    178.33 o 
  -6  10   6     2259.49     2251.18    123.59 o 
  -5  10   6     1044.13     1080.92     87.98 o 
  -4  10   6       12.03       47.68     26.12 o 
  -3  10   6     4462.32     4410.18    127.68 o 
  -2  10   6      460.09      469.15     41.25 o 
  -1  10   6    14431.75    14139.22    246.20 o 
   0  10   6    17075.80    16934.96    253.78 o 
   1  10   6    16641.35    16641.30    278.64 o 
   2  10   6      846.81      923.69     51.45 o 
   3  10   6     2046.35     2026.35    115.23 o 
   4  10   6      347.11      443.51     59.23 o 
   5  10   6      433.58      373.48     56.05 o 
   6  10   6     3002.19     2794.09    139.15 o 
   7  10   6     4867.49     4789.63    178.75 o 
   8  10   6      391.73      436.08     94.17 o 
  -8  11   6       64.15       59.22     49.51 o 
  -7  11   6     3832.31     3487.01    162.99 o 
  -6  11   6      869.12      822.86     86.39 o 
  -5  11   6    14873.44    15892.15    385.38 o 
  -4  11   6      603.35      636.16     58.75 o 
  -3  11   6     6831.57     6814.36    173.64 o 
  -2  11   6     1180.17     1312.41     99.79 o 
  -1  11   6     5363.56     5528.17    129.85 o 
   0  11   6      135.76       97.02     28.21 o 
   1  11   6     6930.82     6981.92    150.16 o 
   2  11   6      970.05      966.06     75.00 o 
   3  11   6     4977.37     4947.33    143.61 o 
   4  11   6     1602.01     1415.25    175.40 o 
   5  11   6    12289.17    12560.21    321.05 o 
   6  11   6      551.33      564.07     73.52 o 
   7  11   6     1932.37     1952.09    109.65 o 
   8  11   6      350.41      430.79     77.80 o 
  -8  12   6     4099.15     4042.44    186.45 o 
  -7  12   6      261.69      348.11     82.04 o 
  -6  12   6     3886.25     3609.60    162.37 o 
  -5  12   6      844.71      811.78     85.09 o 
  -4  12   6     1892.13     2013.35     95.77 o 
  -3  12   6       16.33       12.23     28.62 o 
  -2  12   6     3033.30     2961.12    106.71 o 
  -1  12   6     1849.60     1941.22     78.08 o 
   0  12   6    19306.17    19576.17    460.78 o 
   1  12   6     3591.04     3572.62    118.31 o 
   2  12   6     4878.92     4656.71    121.61 o 
   3  12   6       20.26       43.42     31.50 o 
   4  12   6     3228.10     3477.25    124.66 o 
   5  12   6       84.97       70.60     43.56 o 
   6  12   6     3766.15     3781.49    203.62 o 
   7  12   6       30.12       18.05     41.46 o 
  -7  13   6      685.61      569.61     84.98 o 
  -6  13   6     2614.27     2925.97    177.76 o 
  -5  13   6     7659.59     8083.61    537.19 o 
  -4  13   6     3387.21     3619.25    265.33 o 
  -3  13   6     6572.25     6602.55    180.11 o 
  -2  13   6     1112.83     1229.80     77.40 o 
  -1  13   6     3433.17     3407.94    137.60 o 
   0  13   6       56.99       78.72     32.55 o 
   1  13   6     3949.49     3963.83    130.83 o 
   2  13   6      625.21      712.01     93.88 o 
   3  13   6     3426.16     3252.14    121.30 o 
   4  13   6     4527.22     4601.03    150.17 o 
   5  13   6     9990.48     9497.03    240.67 o 
   6  13   6     3218.45     3103.04    138.29 o 
   7  13   6      444.87      374.85     63.36 o 
  -6  14   6     1575.78     1777.88    129.20 o 
  -5  14   6      136.21      105.50     53.22 o 
  -4  14   6      953.62      928.44     92.47 o 
  -3  14   6     4112.04     4062.24    138.74 o 
  -2  14   6      299.13      320.30     59.17 o 
  -1  14   6     5494.66     5327.26    184.77 o 
   0  14   6     2960.42     2983.68    115.25 o 
   1  14   6     7433.31     7347.73    213.71 o 
   2  14   6       35.53       36.95     38.50 o 
   3  14   6     3687.19     4022.78    217.87 o 
   4  14   6     1730.36     1704.97    100.31 o 
   5  14   6       48.89       39.23     41.01 o 
   6  14   6     1486.14     1414.79    101.75 o 
  -5  15   6       30.40      -11.49     46.13 o 
  -4  15   6     4653.83     4805.78    191.20 o 
  -3  15   6     1167.78      954.10     92.32 o 
  -2  15   6     3276.99     3263.67    150.14 o 
  -1  15   6     2237.15     2445.94    133.20 o 
   0  15   6       60.87       39.71     53.80 o 
   1  15   6      853.41      926.66     75.35 o 
   2  15   6     2194.93     2072.86    164.90 o 
   3  15   6      258.82      235.28     60.01 o 
   4  15   6     6848.87     6827.26    232.47 o 
   5  15   6        9.72       28.54     49.65 o 
  -4  16   6      115.87      130.64     69.52 o 
  -3  16   6     1630.61     1920.66    162.19 o 
  -2  16   6     1953.88     2016.87    210.00 o 
  -1  16   6     3534.17     3260.90    158.91 o 
   0  16   6      960.62      836.42    119.89 o 
   1  16   6     2643.20     2729.51    176.64 o 
   2  16   6     3674.72     3920.42    219.34 o 
   3  16   6     1678.45     1581.01    152.64 o 
   4  16   6      197.82      118.67     55.45 o 
  -2  17   6      172.97       82.84     90.97 o 
  -1  17   6      153.45       89.02     52.67 o 
   0  17   6        0.03       16.93     47.81 o 
   1  17   6       21.41       82.69     65.15 o 
   2  17   6      387.04      396.86     93.43 o 
  -9   0   7       37.42       -2.80     70.12 o 
  -7   0   7    10169.03    10206.10    245.73 o 
  -5   0   7    24147.61    23897.71    465.91 o 
  -3   0   7    58576.76    58131.32   1030.80 o 
  -1   0   7     5821.95     6205.91    187.38 o 
   1   0   7     5130.37     5437.77    129.28 o 
   3   0   7    54782.46    56872.57   1479.08 o 
   5   0   7    17130.34    17974.82    361.84 o 
   7   0   7     7486.89     7656.41    258.00 o 
   9   0   7      232.09      185.99     91.99 o 
 -10   1   7     3137.41     3341.44    280.16 o 
  -9   1   7     2354.25     2519.85    126.72 o 
  -8   1   7     7094.72     7528.58    218.07 o 
  -7   1   7    10075.67    10032.73    170.96 o 
  -6   1   7     5785.26     6251.61    117.65 o 
  -5   1   7      221.87      229.04     25.72 o 
  -4   1   7      316.51      342.46     23.52 o 
  -3   1   7     3656.78     3679.53     71.75 o 
  -2   1   7    45133.17    43356.93    548.87 o 
  -1   1   7      486.39      677.69     33.60 o 
   0   1   7     5586.07     5259.72     88.33 o 
   1   1   7      113.87      194.80     16.76 o 
   2   1   7    38079.59    38216.52    488.29 o 
   3   1   7       52.04       97.04     14.34 o 
   4   1   7     1082.91     1125.34     38.37 o 
   5   1   7      762.18      687.25     43.30 o 
   6   1   7      148.52      110.55     26.96 o 
   7   1   7     4171.63     3857.07    140.33 o 
   8   1   7     9310.86     9601.05    281.09 o 
   9   1   7     3945.46     3634.58    308.86 o 
  10   1   7     3053.96     3050.03    197.93 o 
 -11   2   7       75.58       -8.42     96.98 o 
 -10   2   7      847.43      895.35    116.20 o 
  -9   2   7        1.31       29.37     50.76 o 
  -8   2   7     6455.71     6779.77    172.65 o 
  -7   2   7     2691.78     2560.49     79.81 o 
  -6   2   7     8195.42     8073.68    170.92 o 
  -5   2   7      562.54      548.26     31.28 o 
  -4   2   7    14274.46    14348.16    208.77 o 
  -3   2   7    11086.55    10825.29    161.02 o 
  -2   2   7    12314.70    11494.01    189.05 o 
  -1   2   7      822.17      816.36     35.07 o 
   0   2   7       59.95       80.75     12.23 o 
   1   2   7     3481.41     3809.27     71.47 o 
   2   2   7      970.26      862.61     31.94 o 
   3   2   7    13622.67    13769.05    198.04 o 
   4   2   7    18423.19    18452.61    258.09 o 
   5   2   7      502.40      477.60     34.01 o 
   6   2   7     9117.78     9059.60    232.84 o 
   7   2   7     4344.93     4488.73    154.81 o 
   8   2   7     5733.11     5525.77    185.34 o 
   9   2   7       10.47        1.42     57.50 o 
  10   2   7      453.57      314.38     85.94 o 
 -10   3   7      476.95      403.65    135.89 o 
  -9   3   7    10273.18    10378.29    353.61 o 
  -8   3   7     1221.04     1203.08     73.53 o 
  -7   3   7    12226.29    12147.66    252.12 o 
  -6   3   7      780.30      780.04     45.72 o 
  -5   3   7      518.95      557.30     31.42 o 
  -4   3   7      805.08      782.61     32.57 o 
  -3   3   7     9399.90     9238.08    194.75 o 
  -2   3   7     5213.64     5323.70    106.74 o 
  -1   3   7    34960.91    33272.66    521.39 o 
   0   3   7       32.42       46.71     11.68 o 
   1   3   7    30653.70    29709.60    387.20 o 
   2   3   7     1992.51     2001.96     48.96 o 
   3   3   7     5742.17     5473.91     96.67 o 
   4   3   7      172.19      166.57     18.56 o 
   5   3   7      730.07      784.13     42.22 o 
   6   3   7      263.40      235.49     34.30 o 
   7   3   7    10065.23     9955.44    262.35 o 
   8   3   7      157.02      164.00     48.84 o 
   9   3   7     8608.11     8695.13    261.56 o 
  10   3   7      396.60      565.47    102.44 o 
 -10   4   7      332.91      526.39     99.71 o 
  -9   4   7       86.50       97.55     58.79 o 
  -8   4   7      687.05      709.10     71.42 o 
  -7   4   7     1396.69     1362.86     72.85 o 
  -6   4   7    16530.84    16313.79    274.16 o 
  -5   4   7    15011.71    15008.76    251.59 o 
  -4   4   7     8496.16     8571.63    183.52 o 
  -3   4   7     1206.30     1095.92     45.92 o 
  -2   4   7     5571.67     5364.63    109.43 o 
  -1   4   7    13266.54    13421.74    217.39 o 
   0   4   7       27.34       22.31      9.58 o 
   1   4   7    16763.17    16643.75    232.24 o 
   2   4   7    17864.29    18105.21    251.41 o 
   3   4   7     2245.68     2137.73     53.03 o 
   4   4   7     4516.65     4283.84     96.47 o 
   5   4   7    15944.39    16036.91    300.76 o 
   6   4   7    14715.16    14680.23    288.25 o 
   7   4   7     1100.94     1043.42     84.62 o 
   8   4   7     3966.71     4021.79    240.38 o 
   9   4   7        9.96       69.79     70.21 o 
  10   4   7       83.03       53.58     49.12 o 
 -10   5   7     6346.02     6071.47    316.39 o 
  -9   5   7     1408.94     1280.24    123.22 o 
  -8   5   7     7979.14     8353.45    278.70 o 
  -7   5   7     3288.86     3005.98    126.24 o 
  -6   5   7     8379.12     8507.92    169.24 o 
  -5   5   7      274.57      301.57     31.20 o 
  -4   5   7     6740.30     6946.98    139.58 o 
  -3   5   7      370.08      403.82     31.74 o 
  -2   5   7    14408.33    14604.37    238.66 o 
  -1   5   7       47.90       37.57     14.57 o 
   0   5   7    30607.24    29768.62    430.64 o 
   1   5   7     1468.22     1396.75     49.74 o 
   2   5   7    12246.37    12278.55    182.92 o 
   3   5   7      808.50      832.84     53.04 o 
   4   5   7    10565.86    10400.53    212.82 o 
   5   5   7      220.93      266.55     37.40 o 
   6   5   7     2963.31     2875.80    123.84 o 
   7   5   7     2977.67     3043.50    131.36 o 
   8   5   7     5811.38     5573.13    194.54 o 
   9   5   7     1625.49     1911.05    216.74 o 
  10   5   7     4376.51     4381.70    188.16 o 
 -10   6   7       50.18       53.50     68.64 o 
  -9   6   7      951.52      994.86     91.45 o 
  -8   6   7      141.70       95.76     40.85 o 
  -7   6   7     2610.30     2536.07    128.04 o 
  -6   6   7        0.36       21.68     20.75 o 
  -5   6   7    22948.77    23049.19    382.69 o 
  -4   6   7      180.87      213.34     26.81 o 
  -3   6   7    10775.48    10239.16    185.54 o 
  -2   6   7     3917.24     4435.89    100.85 o 
  -1   6   7    10034.95    10412.40    182.83 o 
   0   6   7       27.23        2.93     11.54 o 
   1   6   7     8382.12     8225.11    134.48 o 
   2   6   7     4848.83     4957.09     93.72 o 
   3   6   7    15973.48    15949.32    258.13 o 
   4   6   7     1442.66     1434.09     67.88 o 
   5   6   7    18825.28    18730.78    350.61 o 
   6   6   7      346.73      327.49     42.79 o 
   7   6   7     4123.25     4309.67    162.21 o 
   8   6   7       75.26       68.89     40.94 o 
   9   6   7      590.47      554.61    117.14 o 
 -10   7   7     4897.65     5220.46    257.47 o 
  -9   7   7     3950.31     3968.26    168.24 o 
  -8   7   7     3263.96     3057.69    141.70 o 
  -7   7   7     4863.47     4866.89    187.29 o 
  -6   7   7     3514.20     3467.31    136.29 o 
  -5   7   7     1161.66     1226.02     61.97 o 
  -4   7   7     3520.29     3523.87     93.98 o 
  -3   7   7     1837.64     1786.55     64.01 o 
  -2   7   7    12907.38    13484.06    230.20 o 
  -1   7   7     6805.89     6770.21    117.04 o 
   0   7   7    23805.39    23898.24    328.00 o 
   1   7   7     5230.10     5032.69     96.43 o 
   2   7   7     5825.79     6197.29    112.05 o 
   3   7   7     3132.71     3168.41     82.91 o 
   4   7   7     5522.28     5566.59    144.84 o 
   5   7   7      435.82      434.57     50.49 o 
   6   7   7     3166.44     3069.49    110.34 o 
   7   7   7     5687.46     5353.40    158.29 o 
   8   7   7     2570.07     2319.22    131.41 o 
   9   7   7     2316.37     2402.21    143.21 o 
  -9   8   7      659.42      481.73     74.06 o 
  -8   8   7     1102.08     1213.91    107.57 o 
  -7   8   7      358.54      290.08     59.87 o 
  -6   8   7     7682.25     7546.97    293.74 o 
  -5   8   7     2580.67     2648.66     97.15 o 
  -4   8   7    11713.47    12002.57    219.90 o 
  -3   8   7     7572.90     7642.01    155.53 o 
  -2   8   7     9048.93     9342.92    177.10 o 
  -1   8   7     3719.49     3610.19     92.48 o 
   0   8   7        0.50       -2.11     13.03 o 
   1   8   7     4322.11     4319.12     89.48 o 
   2   8   7     8055.51     7925.91    188.15 o 
   3   8   7      856.55      948.01     60.50 o 
   4   8   7     7339.26     7744.27    184.26 o 
   5   8   7     1843.96     1916.89     89.91 o 
   6   8   7     9028.29     8813.51    213.98 o 
   7   8   7       81.98       91.08     38.75 o 
   8   8   7     1006.39     1195.27    103.21 o 
   9   8   7      683.09      736.32    105.57 o 
  -9   9   7     6623.41     6451.17    229.50 o 
  -8   9   7      918.50     1098.34    100.22 o 
  -7   9   7     2967.60     3111.49    144.93 o 
  -6   9   7     2149.83     2036.86    115.07 o 
  -5   9   7     2209.16     1964.65    113.48 o 
  -4   9   7     1440.40     1468.01    121.31 o 
  -3   9   7     4816.44     4615.77    114.31 o 
  -2   9   7      209.51      295.92     32.92 o 
  -1   9   7     9586.49     9734.61    184.37 o 
   0   9   7     3095.30     3027.72    112.76 o 
   1   9   7    13609.84    13809.32    237.36 o 
   2   9   7      359.33      421.37     40.53 o 
   3   9   7     6589.39     6731.57    166.60 o 
   4   9   7      312.67      382.14     46.84 o 
   5   9   7     1192.52      978.76     80.58 o 
   6   9   7     1077.03     1171.00     79.96 o 
   7   9   7     6644.12     6495.09    288.44 o 
   8   9   7      484.53      504.66     74.85 o 
   9   9   7     6058.72     6294.66    265.13 o 
  -9  10   7       56.78       16.98     49.94 o 
  -8  10   7     2439.66     2301.60    137.71 o 
  -7  10   7     3366.32     3486.21    156.73 o 
  -6  10   7     5671.68     5484.85    191.68 o 
  -5  10   7     4694.28     4631.12    168.10 o 
  -4  10   7    13874.24    14386.17    295.16 o 
  -3  10   7     8424.13     8336.46    173.28 o 
  -2  10   7     6103.55     6010.29    137.09 o 
  -1  10   7      104.38      123.22     25.72 o 
   0  10   7        0.12       24.26     24.60 o 
   1  10   7      594.04      560.85     47.12 o 
   2  10   7     6337.66     6497.65    142.97 o 
   3  10   7     6571.85     6748.08    171.33 o 
   4  10   7    10111.42    10378.53    235.37 o 
   5  10   7     2654.03     2614.67    110.88 o 
   6  10   7     5960.37     6006.43    176.49 o 
   7  10   7     4170.09     4651.36    158.26 o 
   8  10   7     1416.03     1506.35    121.34 o 
  -8  11   7     6122.47     6786.93    239.75 o 
  -7  11   7      769.53      696.41     84.09 o 
  -6  11   7       85.18       80.83     45.38 o 
  -5  11   7      110.00       43.26     40.38 o 
  -4  11   7     1554.63     1538.04     83.90 o 
  -3  11   7     1264.90     1160.66     71.43 o 
  -2  11   7     7494.92     7479.41    165.91 o 
  -1  11   7     1362.58     1430.95     65.03 o 
   0  11   7     4802.40     4683.96    135.50 o 
   1  11   7     1205.29     1353.99     74.20 o 
   2  11   7    16330.18    16434.54    285.74 o 
   3  11   7      931.45      892.35     66.71 o 
   4  11   7      355.50      448.21     54.36 o 
   5  11   7       34.20        8.36     31.21 o 
   6  11   7      203.02      173.16     48.78 o 
   7  11   7      567.39      529.78     68.41 o 
   8  11   7     6362.80     6574.90    204.16 o 
  -8  12   7      106.57       47.99     52.40 o 
  -7  12   7     6711.06     6348.13    228.96 o 
  -6  12   7     1778.17     1535.81    115.79 o 
  -5  12   7     4080.99     4020.03    164.42 o 
  -4  12   7     1058.42     1013.52     74.67 o 
  -3  12   7    13677.95    13644.64    289.75 o 
  -2  12   7       10.26        3.32     26.24 o 
  -1  12   7      593.76      582.77     56.74 o 
   0  12   7       21.86       52.79     30.22 o 
   1  12   7      109.18       72.89     32.60 o 
   2  12   7        4.18       13.46     33.33 o 
   3  12   7    10493.79    10819.69    247.04 o 
   4  12   7      470.06      491.27     58.28 o 
   5  12   7     5574.53     5475.18    168.28 o 
   6  12   7      631.45      601.32     95.29 o 
   7  12   7     6430.84     6529.23    201.24 o 
  -7  13   7     2425.16     2518.14    153.35 o 
  -6  13   7      855.86      825.17    131.65 o 
  -5  13   7       26.34       -8.26     40.17 o 
  -4  13   7      247.42      202.42     45.43 o 
  -3  13   7      577.98      618.25     62.55 o 
  -2  13   7     9858.36    10075.62    235.56 o 
  -1  13   7     4911.64     5377.47    156.10 o 
   0  13   7    11056.83    11515.17    257.66 o 
   1  13   7     7559.17     7610.95    195.01 o 
   2  13   7     8769.97     8355.76    246.52 o 
   3  13   7      934.56     1074.66     91.90 o 
   4  13   7      192.41      218.94     47.64 o 
   5  13   7        0.08       22.88     36.90 o 
   6  13   7      138.95      111.62     48.93 o 
  -6  14   7     3967.21     4175.88    188.70 o 
  -5  14   7       90.10      116.24     53.91 o 
  -4  14   7     3613.41     3961.06    235.58 o 
  -3  14   7      877.17      985.25     77.71 o 
  -2  14   7     4642.41     4624.84    175.46 o 
  -1  14   7      755.31      679.31    122.93 o 
   0  14   7       12.36       42.55     34.55 o 
   1  14   7        2.16       24.71     33.07 o 
   2  14   7     5066.52     5077.13    185.94 o 
   3  14   7     2645.80     2632.76    139.45 o 
   4  14   7     4839.09     4827.28    187.41 o 
   5  14   7      170.19      162.12     71.11 o 
   6  14   7     3734.16     3685.70    154.14 o 
  -5  15   7      214.45      184.51     64.67 o 
  -4  15   7      391.57      396.96     73.79 o 
  -3  15   7     1246.72     1209.41    102.33 o 
  -2  15   7      278.14      159.27     65.53 o 
  -1  15   7     7272.17     7779.10    343.43 o 
   0  15   7     1320.52     1253.11    100.47 o 
   1  15   7     7526.85     8027.65    212.29 o 
   2  15   7        6.85       24.11     43.62 o 
   3  15   7     1827.10     1700.97    118.98 o 
   4  15   7      122.61       99.14     50.95 o 
   5  15   7       69.19       58.07     51.07 o 
  -4  16   7     4034.89     3893.43    271.33 o 
  -3  16   7      295.10      264.08     61.74 o 
  -2  16   7     1843.60     1730.52    120.65 o 
  -1  16   7      672.54      678.94     83.31 o 
   0  16   7       43.44       23.05     45.47 o 
   1  16   7      427.00      390.61    104.00 o 
   2  16   7     2324.04     2081.09    178.91 o 
   3  16   7      399.59      361.42    113.02 o 
  -2  17   7     2453.66     2348.80    144.00 o 
  -1  17   7      690.75      828.47     96.77 o 
   0  17   7     9966.76     9954.44    296.62 o 
   1  17   7      682.86      560.93    102.48 o 
 -10   0   8     6932.50     6932.85    410.60 o 
  -8   0   8     3836.55     3604.68    253.53 o 
  -6   0   8    13671.41    13440.45    311.94 o 
  -4   0   8     3466.48     3318.38    113.25 o 
  -2   0   8    28634.71    29199.11    648.27 o 
   0   0   8   129778.30   125605.32   2212.19 o 
   2   0   8     1149.80     1199.61     54.52 o 
   4   0   8     1120.41     1090.55     74.35 o 
   6   0   8     8532.29     8624.92    600.44 o 
   8   0   8     1271.08     1204.10    164.87 o 
  10   0   8    10353.02    10849.67    552.89 o 
 -10   1   8      261.54       61.83     92.20 o 
  -9   1   8     1865.74     2054.94    195.69 o 
  -8   1   8     1158.27     1182.56     70.97 o 
  -7   1   8     6423.12     6251.15    138.59 o 
  -6   1   8     2535.76     2387.88     66.09 o 
  -5   1   8    16269.65    15608.62    231.29 o 
  -4   1   8     3368.92     3173.75     69.79 o 
  -3   1   8     4181.80     4189.33     92.75 o 
  -2   1   8    10368.19    10550.80    157.87 o 
  -1   1   8    39240.46    38562.81    494.10 o 
   0   1   8        0.69      -12.47      8.31 o 
   1   1   8    21163.71    21816.79    294.32 o 
   2   1   8     2176.86     2223.00     56.83 o 
   3   1   8     5103.87     5084.82     93.47 o 
   4   1   8     3134.98     2963.18     67.25 o 
   5   1   8    18050.66    17596.74    283.57 o 
   6   1   8     1294.46     1323.54     68.17 o 
   7   1   8     5957.07     5743.66    180.77 o 
   8   1   8       93.28      136.07     43.73 o 
   9   1   8     1219.21     1119.64    123.48 o 
  10   1   8       28.84       50.14     65.19 o 
 -10   2   8     4896.54     4970.14    348.41 o 
  -9   2   8     4636.25     4881.45    198.26 o 
  -8   2   8     3053.22     2974.96    107.83 o 
  -7   2   8     3593.71     3624.95    155.34 o 
  -6   2   8     1705.21     1793.19     96.12 o 
  -5   2   8      277.88      227.50     22.67 o 
  -4   2   8     2652.21     2675.15     89.35 o 
  -3   2   8     5222.05     4941.38     89.70 o 
  -2   2   8      243.03      262.87     26.30 o 
  -1   2   8    15790.93    15024.57    212.08 o 
   0   2   8    22437.78    21761.24    310.95 o 
   1   2   8    32840.19    32912.58    428.12 o 
   2   2   8      286.99      261.13     21.03 o 
   3   2   8     4841.07     4715.47     89.10 o 
   4   2   8     5027.61     5138.71     96.57 o 
   5   2   8      120.66       97.40     24.38 o 
   6   2   8      788.10      745.14     95.84 o 
   7   2   8     3908.68     3832.28    235.62 o 
   8   2   8      283.29      135.83     60.82 o 
   9   2   8     6450.13     6632.82    274.40 o 
  10   2   8     3505.87     3424.44    286.54 o 
 -10   3   8      466.70      351.93     90.32 o 
  -9   3   8      298.90      490.81     89.60 o 
  -8   3   8     2454.04     2374.19    197.00 o 
  -7   3   8      480.67      473.90     41.34 o 
  -6   3   8    13188.42    13289.34    234.39 o 
  -5   3   8      161.36      131.13     23.69 o 
  -4   3   8    25983.05    25903.35    393.87 o 
  -3   3   8       74.19      150.35     20.68 o 
  -2   3   8    23921.89    23685.52    357.75 o 
  -1   3   8        5.03       -8.32     11.21 o 
   0   3   8        8.72        7.49     10.69 o 
   1   3   8    10061.76    10021.73    153.50 o 
   2   3   8    26594.65    27193.65    362.31 o 
   3   3   8      334.13      306.11     23.18 o 
   4   3   8    19871.46    19577.64    276.20 o 
   5   3   8      862.77      864.07     52.91 o 
   6   3   8     6979.25     6941.39    199.46 o 
   7   3   8     2655.42     2844.07    126.30 o 
   8   3   8     2616.59     2685.63    132.57 o 
   9   3   8     1565.85     1368.10    174.58 o 
  10   3   8      412.36      488.92    102.49 o 
 -10   4   8      625.48      506.12    108.90 o 
  -9   4   8     4777.66     5422.60    240.34 o 
  -8   4   8     7009.40     6896.50    263.74 o 
  -7   4   8     3730.81     3457.93    124.54 o 
  -6   4   8      462.22      524.51     52.79 o 
  -5   4   8     1045.72      968.63     49.77 o 
  -4   4   8      101.12      112.37     21.58 o 
  -3   4   8     5995.25     6058.49    124.62 o 
  -2   4   8    18857.97    18600.29    328.06 o 
  -1   4   8    19227.31    18818.28    293.46 o 
   0   4   8     8634.09     8725.78    151.25 o 
   1   4   8    37326.67    37135.95    606.99 o 
   2   4   8    16440.38    16170.25    250.35 o 
   3   4   8     9242.02     9316.06    149.42 o 
   4   4   8       99.83      109.56     26.70 o 
   5   4   8       64.07       81.52     25.85 o 
   6   4   8      541.12      517.86     49.02 o 
   7   4   8     5072.02     5305.55    218.91 o 
   8   4   8     3218.44     3338.33    163.14 o 
   9   4   8     3773.28     3811.63    165.27 o 
  10   4   8      709.10      800.03    141.35 o 
 -10   5   8      115.65      147.68     74.13 o 
  -9   5   8       29.88       62.21     43.82 o 
  -8   5   8        5.30      -32.56     31.34 o 
  -7   5   8     7448.70     7573.18    187.44 o 
  -6   5   8      182.56      195.59     32.68 o 
  -5   5   8     4731.21     4507.48    121.20 o 
  -4   5   8     2137.88     2192.56     70.41 o 
  -3   5   8    30332.24    29446.71    443.21 o 
  -2   5   8     6298.13     6334.94    128.62 o 
  -1   5   8      695.78      734.49     39.05 o 
   0   5   8      637.58      734.13     31.55 o 
   1   5   8        5.54       11.27     11.66 o 
   2   5   8     7207.69     7253.39    123.53 o 
   3   5   8    27525.47    27888.64    388.93 o 
   4   5   8     2330.65     2533.73     86.78 o 
   5   5   8     9320.33     9474.94    207.60 o 
   6   5   8      601.91      545.82     51.92 o 
   7   5   8    10207.76    10523.65    281.56 o 
   8   5   8       89.67       90.96     46.16 o 
   9   5   8       53.41       44.37     48.07 o 
 -10   6   8     5366.56     5293.65    257.60 o 
  -9   6   8       90.77       60.72     47.61 o 
  -8   6   8    12079.26    12289.73    320.26 o 
  -7   6   8      830.40      758.65     75.31 o 
  -6   6   8     1746.30     1737.79     71.73 o 
  -5   6   8       57.08       37.43     21.09 o 
  -4   6   8       52.61       25.25     17.80 o 
  -3   6   8      149.45      128.04     22.89 o 
  -2   6   8    32209.74    31494.60    470.87 o 
  -1   6   8        7.95       18.72     13.25 o 
   0   6   8     9964.90    10102.89    158.79 o 
   1   6   8      438.39      488.95     44.71 o 
   2   6   8    27331.70    26973.68    386.16 o 
   3   6   8     1245.30     1376.92     53.53 o 
   4   6   8       67.95       43.33     49.67 o 
   5   6   8     3106.97     3064.46    122.19 o 
   6   6   8       26.14       32.58     27.65 o 
   7   6   8     1061.32     1111.89     91.82 o 
   8   6   8    10558.70    10857.40    303.50 o 
   9   6   8       58.09       65.49     50.71 o 
 -10   7   8      254.43       77.77     75.05 o 
  -9   7   8       45.69       14.90     44.45 o 
  -8   7   8      457.57      357.96     63.27 o 
  -7   7   8    11583.67    11054.52    316.19 o 
  -6   7   8     4568.21     4366.67    157.14 o 
  -5   7   8     4687.36     4946.40    121.71 o 
  -4   7   8     6275.08     6240.93    138.20 o 
  -3   7   8    18380.61    17967.49    297.14 o 
  -2   7   8     1622.97     1746.21     64.00 o 
  -1   7   8       73.86       86.97     20.25 o 
   0   7   8     1155.60     1193.59     45.09 o 
   1   7   8      142.70      132.43     22.68 o 
   2   7   8     1695.93     1651.34     64.56 o 
   3   7   8    16043.18    15749.59    262.24 o 
   4   7   8     7730.57     7672.58    180.67 o 
   5   7   8     6457.46     6774.53    172.51 o 
   6   7   8     1764.82     1828.32     90.58 o 
   7   7   8     8942.76     8874.72    259.94 o 
   8   7   8      169.13      115.05     52.67 o 
   9   7   8       67.30      -32.74     46.95 o 
  -9   8   8     4554.40     4175.54    179.11 o 
  -8   8   8     4256.76     4130.24    168.42 o 
  -7   8   8     5277.96     5234.64    186.43 o 
  -6   8   8        8.29       14.73     31.94 o 
  -5   8   8       20.26        6.32     25.29 o 
  -4   8   8      131.61      103.71     25.59 o 
  -3   8   8     2637.55     2758.59     83.97 o 
  -2   8   8     4760.29     4414.82    108.77 o 
  -1   8   8    12331.22    12193.49    217.74 o 
   0   8   8      206.69      222.88     42.32 o 
   1   8   8    10265.07    10108.98    166.22 o 
   2   8   8     4152.88     4100.64    100.92 o 
   3   8   8     3929.47     4222.61    122.21 o 
   4   8   8       39.04        8.15     24.22 o 
   5   8   8      159.69      100.50     32.94 o 
   6   8   8       95.88      118.28     37.21 o 
   7   8   8     7500.86     7521.23    206.49 o 
   8   8   8     4209.11     4137.67    180.29 o 
   9   8   8     3999.26     4095.97    256.76 o 
  -9   9   8       62.19       65.96     49.58 o 
  -8   9   8      763.17      661.04     82.90 o 
  -7   9   8      691.42      667.37     77.81 o 
  -6   9   8    11002.16    11256.59    301.96 o 
  -5   9   8      412.27      489.65     73.34 o 
  -4   9   8    14358.90    14930.28    267.31 o 
  -3   9   8      744.46      740.10     49.80 o 
  -2   9   8    12082.29    12266.52    224.62 o 
  -1   9   8      812.77      870.26     61.07 o 
   0   9   8      176.73      180.56     28.16 o 
   1   9   8      115.91      121.98     28.88 o 
   2   9   8     7465.24     7758.23    157.99 o 
   3   9   8      569.52      561.53     52.48 o 
   4   9   8     6101.68     6423.57    300.47 o 
   5   9   8     1616.16     1491.14     84.40 o 
   6   9   8    10912.05    10628.90    251.04 o 
   7   9   8      609.58      587.99     68.34 o 
   8   9   8      773.39      707.75     90.99 o 
  -8  10   8     1682.15     1431.00    116.61 o 
  -7  10   8     5608.19     5498.78    201.75 o 
  -6  10   8     1555.92     1534.85    107.54 o 
  -5  10   8       17.27        4.60     30.25 o 
  -4  10   8     2461.43     2481.48    102.53 o 
  -3  10   8     5572.85     5588.65    135.33 o 
  -2  10   8      621.30      600.34     46.42 o 
  -1  10   8    11492.01    11387.79    214.56 o 
   0  10   8    11350.47    11413.60    306.12 o 
   1  10   8     8043.25     7843.39    202.17 o 
   2  10   8      802.17      787.35     50.17 o 
   3  10   8     7244.00     7482.61    185.38 o 
   4  10   8      994.47     1110.28     74.09 o 
   5  10   8      629.39      560.50     60.21 o 
   6  10   8     3538.35     3332.39    128.85 o 
   7  10   8     4814.41     4923.16    164.17 o 
   8  10   8     1027.18      887.83    101.65 o 
  -8  11   8      188.80      187.37     91.70 o 
  -7  11   8     1914.48     1703.66    229.43 o 
  -6  11   8      483.16      526.83     75.62 o 
  -5  11   8    14116.95    14935.86    372.98 o 
  -4  11   8      707.44      835.81    107.54 o 
  -3  11   8     6025.71     5924.41    163.44 o 
  -2  11   8     1486.73     1515.48     91.54 o 
  -1  11   8     4876.44     4656.11    120.95 o 
   0  11   8      181.14      151.39     33.70 o 
   1  11   8     2852.52     2695.34    101.98 o 
   2  11   8      315.81      314.62     43.81 o 
   3  11   8     2239.66     2354.24    102.71 o 
   4  11   8     1503.38     1350.30     82.94 o 
   5  11   8    14209.25    13988.00    306.85 o 
   6  11   8     1865.57     1720.94    101.18 o 
   7  11   8     1497.54     1530.64    102.02 o 
  -7  12   8      144.02       71.30     54.06 o 
  -6  12   8     6524.59     6433.01    225.35 o 
  -5  12   8      164.78      216.08     80.69 o 
  -4  12   8     2053.99     2184.62    123.22 o 
  -3  12   8      336.38      340.63     51.17 o 
  -2  12   8     3811.26     3809.06    138.27 o 
  -1  12   8      422.44      429.86     50.84 o 
   0  12   8    14572.01    14591.65    302.64 o 
   1  12   8     3127.66     3014.44    110.96 o 
   2  12   8     3813.39     3853.52    193.73 o 
   3  12   8      289.89      228.05     53.56 o 
   4  12   8     3920.13     3795.60    158.61 o 
   5  12   8      369.49      432.75     60.05 o 
   6  12   8     4027.72     4229.85    153.38 o 
   7  12   8       82.29       60.15     62.74 o 
  -7  13   8      856.18      936.54    107.71 o 
  -6  13   8     3162.30     3382.78    331.64 o 
  -5  13   8    11238.67    10888.20    312.36 o 
  -4  13   8     4257.53     4401.43    190.03 o 
  -3  13   8      691.99      789.21     69.74 o 
  -2  13   8     1866.83     1781.11    110.62 o 
  -1  13   8     2187.30     2117.01     99.93 o 
   0  13   8       42.51       34.48     32.63 o 
   1  13   8     3131.56     3183.84    118.89 o 
   2  13   8     2480.11     2408.10    128.24 o 
   3  13   8     3850.58     3690.52    156.84 o 
   4  13   8     1655.09     1791.18    120.18 o 
   5  13   8    11152.19    11400.58    398.87 o 
   6  13   8     2764.06     2764.69    132.57 o 
  -6  14   8     2143.62     2214.11    145.56 o 
  -5  14   8      148.39       93.79     56.32 o 
  -4  14   8     1064.99     1029.86     99.40 o 
  -3  14   8     2538.30     2597.26    117.07 o 
  -2  14   8       93.89       72.74     43.48 o 
  -1  14   8     4548.15     4574.74    174.84 o 
   0  14   8     2637.30     2502.94    129.48 o 
   1  14   8     5413.96     5442.06    164.85 o 
   2  14   8       44.89       45.41     39.28 o 
   3  14   8     3191.84     3179.64    184.65 o 
   4  14   8     1343.87     1155.82    104.46 o 
   5  14   8       40.80       28.38     47.15 o 
  -5  15   8       65.15      120.57     55.91 o 
  -4  15   8     7039.52     7033.00    241.46 o 
  -3  15   8      374.82      304.04    140.77 o 
  -2  15   8     1096.47     1048.82     96.15 o 
  -1  15   8      503.75      746.43     85.18 o 
   0  15   8        3.13       25.24     40.96 o 
   1  15   8      363.67      325.97    109.92 o 
   2  15   8     1720.52     1751.64    120.22 o 
   3  15   8     1045.44     1017.84    101.09 o 
   4  15   8     6733.04     6584.29    234.72 o 
  -3  16   8     1750.44     1668.17    123.54 o 
  -2  16   8     2153.79     2194.62    135.74 o 
  -1  16   8     3393.64     3490.81    164.00 o 
   0  16   8     1041.42     1113.22    102.40 o 
   1  16   8     3171.43     3448.44    205.76 o 
   2  16   8     2453.31     2408.99    142.48 o 
   3  16   8      797.34      757.73     94.15 o 
  -9   0   9       95.20      153.08     87.16 o 
  -7   0   9    15036.58    14878.83    417.85 o 
  -5   0   9    18374.08    19053.94    389.70 o 
  -3   0   9    35270.71    34382.43    639.23 o 
  -1   0   9     7623.61     8081.17    285.34 o 
   1   0   9      705.85      687.31     44.38 o 
   3   0   9    28622.93    28717.92    544.74 o 
   5   0   9    17519.25    17425.58   1022.22 o 
   7   0   9    12646.95    13314.48    391.64 o 
   9   0   9     1013.70      757.78    153.02 o 
 -10   1   9     2277.36     2062.83    230.25 o 
  -9   1   9     5299.66     5110.22    347.27 o 
  -8   1   9     7270.06     7240.46    241.79 o 
  -7   1   9       60.16      101.26     26.17 o 
  -6   1   9      723.53      822.78     54.26 o 
  -5   1   9     1708.34     1871.26     71.04 o 
  -4   1   9       58.82       50.42     14.07 o 
  -3   1   9     1979.62     2101.74     92.80 o 
  -2   1   9     8729.66     7903.50    128.32 o 
  -1   1   9     7844.26     7829.83    126.99 o 
   0   1   9    31711.73    31930.72    419.22 o 
   1   1   9      247.91      372.61     24.72 o 
   2   1   9    33429.00    33367.57    438.74 o 
   3   1   9     2686.20     2905.87     67.24 o 
   4   1   9       62.49       97.83     16.51 o 
   5   1   9     2106.05     2089.74     67.56 o 
   6   1   9      718.75      708.49     54.89 o 
   7   1   9     1428.20     1580.36     97.08 o 
   8   1   9    10343.67    10158.70    659.77 o 
   9   1   9     4138.39     4069.96    208.86 o 
  10   1   9     2230.33     1939.86    320.02 o 
 -10   2   9     1088.81      877.85    172.10 o 
  -9   2   9        1.94      -32.85     50.63 o 
  -8   2   9      711.56      725.90     62.67 o 
  -7   2   9     5933.46     6055.55    138.71 o 
  -6   2   9    12150.59    11855.05    216.21 o 
  -5   2   9      618.88      540.26     39.33 o 
  -4   2   9     9113.03     8821.33    165.66 o 
  -3   2   9    12431.42    12411.75    185.99 o 
  -2   2   9     7786.16     7650.68    133.34 o 
  -1   2   9     3688.09     3829.57     87.36 o 
   0   2   9        4.90        5.56     10.36 o 
   1   2   9      207.66      252.99     20.82 o 
   2   2   9     5265.74     5287.89     97.76 o 
   3   2   9    16321.07    16259.75    235.74 o 
   4   2   9    11280.68    10802.84    171.30 o 
   5   2   9      790.05      811.49     65.50 o 
   6   2   9    11045.86    11374.74    281.38 o 
   7   2   9     4958.56     4848.51    241.66 o 
   8   2   9     3289.78     3390.41    147.39 o 
   9   2   9      181.96      140.35     64.47 o 
  10   2   9      497.36      357.58     89.34 o 
 -10   3   9        7.39       63.91    102.77 o 
  -9   3   9    13517.13    13687.87    429.82 o 
  -8   3   9      907.60      846.83     67.15 o 
  -7   3   9    12688.53    13042.52    239.62 o 
  -6   3   9     1604.55     1593.08     65.62 o 
  -5   3   9      656.05      728.09     45.31 o 
  -4   3   9     2545.11     2471.15     73.55 o 
  -3   3   9     6582.82     6443.62    131.02 o 
  -2   3   9      464.16      474.60     33.75 o 
  -1   3   9    29498.70    29205.75    433.83 o 
   0   3   9      116.53       80.52     14.22 o 
   1   3   9    19827.24    19255.10    269.56 o 
   2   3   9     1779.70     1691.03     60.57 o 
   3   3   9     4999.84     5034.18     96.93 o 
   4   3   9     1875.20     1943.73     64.18 o 
   5   3   9       11.84       14.24     18.95 o 
   6   3   9     1047.16     1192.43     83.33 o 
   7   3   9     3266.44     3235.50    135.67 o 
   8   3   9      777.99      916.63     88.48 o 
   9   3   9     9785.29    10234.46    296.41 o 
  10   3   9      767.01      835.39    128.76 o 
 -10   4   9      249.05      255.77     83.42 o 
  -9   4   9      489.92      458.05    137.55 o 
  -8   4   9     3195.32     2870.11    129.71 o 
  -7   4   9     1417.07     1345.29     77.73 o 
  -6   4   9     4676.03     4975.00    121.37 o 
  -5   4   9    15532.87    15590.74    266.12 o 
  -4   4   9     7930.28     7858.65    156.08 o 
  -3   4   9     3435.47     3810.88    103.59 o 
  -2   4   9    12118.58    11842.83    206.18 o 
  -1   4   9     1796.36     1760.63     58.38 o 
   0   4   9     1070.83     1116.70     38.58 o 
   1   4   9     3896.44     3953.56     84.96 o 
   2   4   9     8358.33     8148.66    136.07 o 
   3   4   9      870.81      900.93     38.57 o 
   4   4   9    14192.65    14297.73    241.77 o 
   5   4   9    10948.97    10784.52    227.57 o 
   6   4   9     9761.30     9577.78    282.95 o 
   7   4   9       66.70       72.53     38.82 o 
   8   4   9     2073.08     2076.16    122.24 o 
   9   4   9      767.87      813.27     92.66 o 
 -10   5   9     5478.73     5605.02    261.35 o 
  -9   5   9     1519.47     1469.60    106.55 o 
  -8   5   9     6861.10     6907.94    216.45 o 
  -7   5   9     3585.90     3526.57    164.82 o 
  -6   5   9     9890.77    10125.24    197.90 o 
  -5   5   9      173.91      163.62     41.08 o 
  -4   5   9     2325.14     2214.13     72.70 o 
  -3   5   9        8.64       18.21     15.32 o 
  -2   5   9     2777.30     2717.51     77.70 o 
  -1   5   9     3907.85     3960.16     95.10 o 
   0   5   9    34765.96    33941.84    456.70 o 
   1   5   9     3083.46     3104.59     70.06 o 
   2   5   9     4811.34     4660.17     92.90 o 
   3   5   9       66.24       68.38     15.82 o 
   4   5   9    10116.60    10155.73    270.25 o 
   5   5   9      284.54      264.80     38.24 o 
   6   5   9     6392.21     6694.87    218.50 o 
   7   5   9     1498.08     1626.95    110.21 o 
   8   5   9     2789.83     2661.33    265.21 o 
   9   5   9     2775.76     2689.84    146.80 o 
 -10   6   9       47.79       93.31     73.67 o 
  -9   6   9      184.07      246.83     58.80 o 
  -8   6   9       39.62       38.03     42.14 o 
  -7   6   9     6137.00     6259.60    200.42 o 
  -6   6   9      621.56      616.86     48.18 o 
  -5   6   9    25118.63    25515.30    405.67 o 
  -4   6   9       32.86       18.99     17.25 o 
  -3   6   9     9148.84     9072.09    175.92 o 
  -2   6   9      734.35      792.78     45.44 o 
  -1   6   9     3311.82     3282.77    109.40 o 
   0   6   9      385.43      414.20     27.64 o 
   1   6   9     5042.35     5148.02    122.58 o 
   2   6   9     1732.91     1788.09     63.21 o 
   3   6   9     5308.50     5309.21    116.60 o 
   4   6   9      421.31      426.86     59.01 o 
   5   6   9    23865.84    24356.70    440.86 o 
   6   6   9     1863.78     1873.80     91.35 o 
   7   6   9     3455.27     3533.08    152.15 o 
   8   6   9      103.98      108.98     49.97 o 
   9   6   9     1157.35     1150.87    194.03 o 
  -9   7   9     3258.11     3253.42    157.18 o 
  -8   7   9     1898.96     1714.33    150.70 o 
  -7   7   9     6423.62     6344.19    317.34 o 
  -6   7   9      785.13      867.21     79.63 o 
  -5   7   9      222.96      216.20     33.81 o 
  -4   7   9     2768.01     2854.72     88.28 o 
  -3   7   9     2402.83     2473.06     79.26 o 
  -2   7   9     7900.65     7721.01    157.44 o 
  -1   7   9     3467.37     3647.50     95.52 o 
   0   7   9    24600.46    24074.97    375.42 o 
   1   7   9     2528.78     2517.19     64.87 o 
   2   7   9     7781.31     7688.56    151.56 o 
   3   7   9      557.50      465.28     45.13 o 
   4   7   9     1895.49     1801.92     82.76 o 
   5   7   9      245.54      246.92     39.71 o 
   6   7   9     4204.55     4161.19    135.30 o 
   7   7   9     3543.37     3675.32    155.79 o 
   8   7   9      919.62     1050.53    100.69 o 
   9   7   9     1467.96     1348.64    119.37 o 
  -9   8   9      498.41      425.18    105.22 o 
  -8   8   9      554.31      642.95     81.60 o 
  -7   8   9      286.03      220.95     57.09 o 
  -6   8   9     4159.76     4321.57    163.23 o 
  -5   8   9     3383.85     3589.24    149.97 o 
  -4   8   9    11975.99    11904.61    224.84 o 
  -3   8   9     1988.37     1967.30     99.19 o 
  -2   8   9     5406.93     5406.70    126.54 o 
  -1   8   9    10079.04    10151.22    192.40 o 
   0   8   9       33.94       80.85     29.28 o 
   1   8   9      636.91      679.70     42.74 o 
   2   8   9     4585.18     4634.78    111.19 o 
   3   8   9      666.04      631.34     61.39 o 
   4   8   9    18259.83    18291.93    388.01 o 
   5   8   9     4796.19     4926.54    155.76 o 
   6   8   9     6968.31     7281.23    193.74 o 
   7   8   9       72.48       65.93     38.85 o 
   8   8   9      764.87      855.52     95.80 o 
  -9   9   9     5099.15     5263.88    208.40 o 
  -8   9   9      319.49      206.70     59.69 o 
  -7   9   9     7269.58     7136.56    233.59 o 
  -6   9   9       44.77       22.81     35.41 o 
  -5   9   9       17.52       -0.11     28.38 o 
  -4   9   9      116.83      109.06     28.75 o 
  -3   9   9     6004.14     6102.92    203.83 o 
  -2   9   9       54.04       35.02     23.38 o 
  -1   9   9     9723.96    10029.20    195.11 o 
   0   9   9      381.05      369.69     36.34 o 
   1   9   9    12497.79    12715.66    261.46 o 
   2   9   9      470.01      469.70     51.47 o 
   3   9   9     5281.48     5199.08    145.39 o 
   4   9   9       18.07       69.71     31.15 o 
   5   9   9       21.93       53.93     34.13 o 
   6   9   9      373.88      446.22     57.48 o 
   7   9   9     4273.81     4333.88    176.82 o 
   8   9   9      831.32      665.59     90.76 o 
  -8  10   9      691.07      728.24     90.40 o 
  -7  10   9     3067.12     2872.88    149.97 o 
  -6  10   9     6609.81     7052.91    229.70 o 
  -5  10   9     3398.19     3349.56    169.12 o 
  -4  10   9    10091.05     9976.93    231.59 o 
  -3  10   9     8695.52     9038.15    189.02 o 
  -2  10   9     6800.26     6749.30    159.00 o 
  -1  10   9      500.80      532.11     69.22 o 
   0  10   9       11.27        4.93     25.52 o 
   1  10   9      248.21      245.80     38.57 o 
   2  10   9     5973.41     5530.36    150.98 o 
   3  10   9     4938.29     5212.64    178.77 o 
   4  10   9     6535.32     6509.37    176.91 o 
   5  10   9      534.38      494.35     58.06 o 
   6  10   9     4817.50     4831.18    160.65 o 
   7  10   9     2204.06     2312.48    118.65 o 
   8  10   9      375.91      419.51     87.59 o 
  -8  11   9     7179.85     7679.76    308.02 o 
  -7  11   9      528.90      619.26     84.52 o 
  -6  11   9      645.84      497.59     72.50 o 
  -5  11   9      415.00      463.81     66.50 o 
  -4  11   9       37.45        4.98     41.66 o 
  -3  11   9      112.23      126.34     37.35 o 
  -2  11   9    20218.87    20495.46    348.98 o 
  -1  11   9     2673.71     2736.87    105.10 o 
   0  11   9     2445.89     2447.54    100.88 o 
   1  11   9     1508.53     1489.37     95.35 o 
   2  11   9    12414.21    12347.38    316.10 o 
   3  11   9      929.95      995.56     86.97 o 
   4  11   9      892.79      767.88     83.60 o 
   5  11   9        1.27       18.44     33.30 o 
   6  11   9       33.60       60.32     41.87 o 
   7  11   9      263.67      210.05     56.50 o 
  -7  12   9     5357.26     5528.38    263.40 o 
  -6  12   9       95.69       47.21     48.35 o 
  -5  12   9     7456.91     7283.23    237.20 o 
  -4  12   9      957.31      995.23    153.49 o 
  -3  12   9    10153.92    10509.45    245.99 o 
  -2  12   9     1081.92     1024.02     64.38 o 
  -1  12   9      997.23      894.38     69.43 o 
   0  12   9      190.96      218.57     43.07 o 
   1  12   9      111.09       86.93     32.10 o 
   2  12   9        2.02       21.14     35.70 o 
   3  12   9     8419.51     8492.69    305.96 o 
   4  12   9      918.24      699.70    101.19 o 
   5  12   9     4591.29     4266.08    240.20 o 
   6  12   9      399.65      351.76     59.87 o 
  -6  13   9      699.87      745.62    127.75 o 
  -5  13   9       41.48       21.29     47.83 o 
  -4  13   9        2.17       47.57     37.29 o 
  -3  13   9      582.97      526.87     61.10 o 
  -2  13   9     8273.19     8452.48    295.82 o 
  -1  13   9     3277.86     3474.67    127.60 o 
   0  13   9     8668.61     8904.99    222.11 o 
   1  13   9     3229.86     2931.14    119.06 o 
   2  13   9     8928.52     8774.24    427.36 o 
   3  13   9     2670.78     2688.44    208.35 o 
   4  13   9      355.74      275.31     60.37 o 
   5  13   9      209.75      116.20     54.03 o 
   6  13   9       25.76        2.98     43.58 o 
  -6  14   9     4268.33     4501.06    201.75 o 
  -5  14   9      229.08      134.58     66.77 o 
  -4  14   9     4378.84     4506.04    157.24 o 
  -3  14   9     3043.78     3254.82    177.43 o 
  -2  14   9     2935.51     2995.04    147.20 o 
  -1  14   9       78.71       77.20     49.59 o 
   0  14   9        4.00       33.20     35.88 o 
   1  14   9       65.47       42.00     37.97 o 
   2  14   9     3349.58     3458.39    165.55 o 
   3  14   9     2364.01     2256.32    198.01 o 
   4  14   9     7861.22     7815.64    428.54 o 
   5  14   9      472.07      380.59     73.71 o 
  -4  15   9      250.75      251.62     68.16 o 
  -3  15   9      770.00      710.82     87.66 o 
  -2  15   9      137.85      153.21     55.33 o 
  -1  15   9     6708.73     6955.35    342.26 o 
   0  15   9      997.24     1066.17    143.98 o 
   1  15   9     5867.71     6308.45    276.04 o 
   2  15   9       99.65       73.45     49.64 o 
   3  15   9     2450.40     2377.21    143.91 o 
   4  15   9      699.05      787.12    116.99 o 
  -3  16   9      227.37      128.52     65.70 o 
  -2  16   9     2170.93     2250.85    200.68 o 
  -1  16   9     1036.14      989.27    141.74 o 
   0  16   9        0.53       12.90     50.44 o 
   1  16   9     1462.77     1445.60    117.53 o 
   2  16   9      750.53      945.08    103.63 o 
 -10   0  10    11894.53    11182.93    559.22 o 
  -8   0  10     5037.78     5225.77    433.44 o 
  -6   0  10      776.68      852.12     83.37 o 
  -4   0  10     6203.16     6481.42    167.39 o 
  -2   0  10    12830.52    12606.38    317.45 o 
   0   0  10   107704.27   104011.26   2743.75 o 
   2   0  10    11066.00    11279.54    248.36 o 
   4   0  10     1152.13     1139.64     63.88 o 
   6   0  10     1132.21     1081.08     93.83 o 
   8   0  10     6575.60     6148.65    357.94 o 
 -10   1  10      236.28      396.75    160.03 o 
  -9   1  10      255.65      212.91     76.21 o 
  -8   1  10      997.50     1084.78     85.73 o 
  -7   1  10     1354.76     1426.87     75.88 o 
  -6   1  10     2808.74     2856.14    111.88 o 
  -5   1  10    18540.50    18043.25    297.36 o 
  -4   1  10     2121.05     2108.74     67.66 o 
  -3   1  10    11238.86    11381.46    176.59 o 
  -2   1  10     1651.91     1501.60     94.05 o 
  -1   1  10     5178.75     4844.54     92.11 o 
   0   1  10        2.43       13.32     11.44 o 
   1   1  10     6517.80     6441.25    114.20 o 
   2   1  10     2085.40     2141.59     75.92 o 
   3   1  10     3218.03     3230.81     74.49 o 
   4   1  10     2472.51     2555.81     66.14 o 
   5   1  10    12495.98    12230.36    248.25 o 
   6   1  10     1059.73     1092.87     72.16 o 
   7   1  10     5428.82     5416.26    180.04 o 
   8   1  10     1113.74     1051.57    180.06 o 
   9   1  10      900.92      923.91    118.79 o 
 -10   2  10     4001.22     3567.32    309.11 o 
  -9   2  10     5653.70     5529.26    290.86 o 
  -8   2  10     1153.12     1039.43     84.87 o 
  -7   2  10     2125.24     2220.12     80.76 o 
  -6   2  10     5220.33     5160.23    123.09 o 
  -5   2  10      291.41      263.03     33.58 o 
  -4   2  10     1002.17     1049.57     50.30 o 
  -3   2  10      625.12      579.73     40.15 o 
  -2   2  10     2720.75     2727.12     62.26 o 
  -1   2  10    27474.29    26952.04    393.95 o 
   0   2  10     6073.34     5927.16    107.02 o 
   1   2  10    21367.72    21295.24    297.14 o 
   2   2  10      917.43      949.68     39.43 o 
   3   2  10     5751.46     5602.91    106.57 o 
   4   2  10     1631.11     1576.19     66.15 o 
   5   2  10      574.68      505.96     39.31 o 
   6   2  10       53.73       37.08     32.08 o 
   7   2  10     2707.16     2808.78    133.83 o 
   8   2  10      746.85      808.48     84.78 o 
   9   2  10     5360.27     5392.30    454.30 o 
 -10   3  10      880.36      615.81    159.90 o 
  -9   3  10      705.69      891.18    169.49 o 
  -8   3  10     5200.54     5245.13    188.11 o 
  -7   3  10        3.70       13.05     23.92 o 
  -6   3  10    17332.73    17361.12    296.53 o 
  -5   3  10      281.27      250.03     30.88 o 
  -4   3  10    18635.69    18436.01    302.59 o 
  -3   3  10      730.81      840.72     48.86 o 
  -2   3  10    12237.84    11866.33    208.18 o 
  -1   3  10      116.92       86.85     15.81 o 
   0   3  10     1116.99     1096.44     39.98 o 
   1   3  10     1282.41     1150.80     42.18 o 
   2   3  10     6309.87     6233.38    114.09 o 
   3   3  10      950.28      956.03     40.99 o 
   4   3  10    22470.61    21917.45    345.67 o 
   5   3  10       40.40       36.09     24.58 o 
   6   3  10    11402.28    10708.20    389.56 o 
   7   3  10       66.20       54.28     53.89 o 
   8   3  10     1262.18     1365.80    178.20 o 
   9   3  10      169.75      184.37     71.12 o 
 -10   4  10     1564.23     1849.03    246.43 o 
  -9   4  10     7340.20     7443.83    234.22 o 
  -8   4  10     3929.14     4040.06    134.81 o 
  -7   4  10     3274.58     3238.77    100.22 o 
  -6   4  10      672.27      641.49     64.64 o 
  -5   4  10      595.85      625.41     46.23 o 
  -4   4  10       35.71       43.89     18.62 o 
  -3   4  10      211.29      234.59     42.54 o 
  -2   4  10     9172.33     8903.56    218.36 o 
  -1   4  10    11589.51    11540.25    220.26 o 
   0   4  10     4302.56     4172.09     84.50 o 
   1   4  10    17999.77    17590.58    253.97 o 
   2   4  10    13754.46    13470.53    205.62 o 
   3   4  10     3140.04     3212.70     75.65 o 
   4   4  10      284.47      265.04     37.54 o 
   5   4  10      412.29      387.73     68.75 o 
   6   4  10       89.22       92.32     47.00 o 
   7   4  10      804.29      774.57     80.19 o 
   8   4  10     3128.98     3107.73    150.62 o 
   9   4  10     6398.20     6571.97    231.14 o 
 -10   5  10      167.24      257.60    124.24 o 
  -9   5  10       25.12      -28.37     42.15 o 
  -8   5  10      348.37      308.76     59.77 o 
  -7   5  10     7472.48     7348.40    215.09 o 
  -6   5  10      389.29      431.73     42.57 o 
  -5   5  10     6766.08     6774.13    149.46 o 
  -4   5  10     1469.84     1502.91     66.84 o 
  -3   5  10    30252.30    30213.45    461.88 o 
  -2   5  10     4216.27     4277.04    104.74 o 
  -1   5  10      485.42      535.34     48.84 o 
   0   5  10      239.87      261.66     37.29 o 
   1   5  10        9.27       25.06     13.74 o 
   2   5  10     4169.18     4233.96     89.40 o 
   3   5  10    23338.88    23508.90    330.59 o 
   4   5  10     5387.23     5196.46    138.17 o 
   5   5  10     8782.65     8717.12    202.32 o 
   6   5  10     3005.20     2977.51    109.70 o 
   7   5  10     5747.23     5737.88    327.60 o 
   8   5  10       11.91      -40.04     39.87 o 
   9   5  10        0.05      -19.80     45.12 o 
  -9   6  10       65.11       62.29     44.36 o 
  -8   6  10    11678.95    12071.60    322.31 o 
  -7   6  10        4.98      -17.42     30.76 o 
  -6   6  10      143.17      133.92     30.58 o 
  -5   6  10       82.89       81.62     36.95 o 
  -4   6  10       45.32       30.26     28.87 o 
  -3   6  10        4.88      -18.44     18.82 o 
  -2   6  10    23136.65    22736.28    362.59 o 
  -1   6  10      971.52     1034.45     51.94 o 
   0   6  10    17161.61    17134.25    297.35 o 
   1   6  10        4.67      -13.11     13.16 o 
   2   6  10    21446.97    21141.88    302.70 o 
   3   6  10     2030.89     1933.45     79.21 o 
   4   6  10       30.47        2.98     24.54 o 
   5   6  10       56.63       56.22     30.33 o 
   6   6  10      155.12      177.33     39.88 o 
   7   6  10      720.64      761.83     84.22 o 
   8   6  10     6177.58     6606.98    324.64 o 
   9   6  10       15.28       21.60     51.03 o 
  -9   7  10      219.20      145.47     58.96 o 
  -8   7  10      472.11      370.82     71.05 o 
  -7   7  10     6218.36     6306.34    207.67 o 
  -6   7  10     2391.10     2506.33    101.99 o 
  -5   7  10     6200.01     6253.01    172.96 o 
  -4   7  10     7951.30     7898.20    168.26 o 
  -3   7  10    13591.62    13521.05    244.63 o 
  -2   7  10     2798.83     2925.94     87.70 o 
  -1   7  10      261.26      279.18     32.24 o 
   0   7  10      192.14      146.75     25.01 o 
   1   7  10      128.12      167.28     26.36 o 
   2   7  10     4553.96     4599.99    109.31 o 
   3   7  10    11623.49    11397.79    238.41 o 
   4   7  10     2329.46     2453.32    111.62 o 
   5   7  10     6087.37     6202.57    168.37 o 
   6   7  10     1741.09     1642.15     89.95 o 
   7   7  10     6264.75     6412.67    217.34 o 
   8   7  10      215.57      219.65     60.63 o 
  -9   8  10     3312.32     3503.56    169.21 o 
  -8   8  10     3717.55     3865.62    171.61 o 
  -7   8  10     6690.03     6788.26    222.66 o 
  -6   8  10       95.99       60.66     38.77 o 
  -5   8  10      181.39      151.28     33.68 o 
  -4   8  10       23.31       -3.43     22.57 o 
  -3   8  10     6233.37     6291.34    145.35 o 
  -2   8  10     8711.34     8729.38    178.26 o 
  -1   8  10    10216.68    10479.62    200.89 o 
   0   8  10     1217.80     1230.54     59.32 o 
   1   8  10    13590.23    13742.71    242.67 o 
   2   8  10     4065.90     3767.29    114.91 o 
   3   8  10     3905.14     3882.58    120.55 o 
   4   8  10       25.59       18.44     28.91 o 
   5   8  10      645.51      630.52     60.68 o 
   6   8  10        1.33      -32.10     30.16 o 
   7   8  10     3393.01     3565.41    163.82 o 
   8   8  10     2773.78     2709.56    152.67 o 
  -8   9  10      379.89      336.06     66.98 o 
  -7   9  10      220.18      359.47     64.53 o 
  -6   9  10     9121.81     9389.65    372.28 o 
  -5   9  10      121.07      110.84     35.45 o 
  -4   9  10    10944.77    11383.71    225.25 o 
  -3   9  10      198.83      208.44     35.25 o 
  -2   9  10     6996.39     7029.00    157.36 o 
  -1   9  10      331.24      363.84     48.32 o 
   0   9  10      942.40     1002.31     56.07 o 
   1   9  10       64.19      109.68     30.54 o 
   2   9  10     3047.97     2860.48    101.46 o 
   3   9  10      120.52      145.66     43.84 o 
   4   9  10    11320.61    11180.81    293.76 o 
   5   9  10     1298.81     1141.07    116.41 o 
   6   9  10     7812.10     7696.06    208.10 o 
   7   9  10       11.05        9.19     38.41 o 
   8   9  10      429.47      365.34     74.64 o 
  -8  10  10      935.58      894.08    101.47 o 
  -7  10  10     4640.99     4946.33    231.35 o 
  -6  10  10     1243.00     1521.89    111.69 o 
  -5  10  10      330.06      231.68     44.90 o 
  -4  10  10     1428.60     1407.47     83.11 o 
  -3  10  10     1695.52     1799.06     80.08 o 
  -2  10  10     2057.36     2223.05     85.95 o 
  -1  10  10    12086.20    12183.57    232.44 o 
   0  10  10     5625.48     5864.77    159.34 o 
   1  10  10    12622.93    12513.26    266.42 o 
   2  10  10     1590.56     1676.42    103.17 o 
   3  10  10      430.59      363.47    116.51 o 
   4  10  10     1433.41     1614.57    128.69 o 
   5  10  10        1.33       26.03     34.38 o 
   6  10  10      726.34      850.21     78.94 o 
   7  10  10     3118.43     3323.58    142.35 o 
  -7  11  10     2200.59     2172.88    138.42 o 
  -6  11  10     1266.76     1283.63    152.54 o 
  -5  11  10     8971.61     9275.11    341.10 o 
  -4  11  10     1984.99     2090.18    132.53 o 
  -3  11  10     4337.53     4233.52    122.54 o 
  -2  11  10       97.46       48.74     28.44 o 
  -1  11  10     5540.25     5735.76    167.77 o 
   0  11  10      121.24       39.88     33.26 o 
   1  11  10     1099.95     1126.47     85.61 o 
   2  11  10      350.71      308.21     88.79 o 
   3  11  10     6381.50     6310.19    210.15 o 
   4  11  10     4916.32     4642.05    180.52 o 
   5  11  10     9008.45     9630.96    359.50 o 
   6  11  10      946.73     1011.59     87.04 o 
   7  11  10     1859.67     1907.91    116.17 o 
  -7  12  10        0.97       13.51     50.80 o 
  -6  12  10     2975.72     3331.97    259.32 o 
  -5  12  10       36.69       68.00     50.34 o 
  -4  12  10      588.46      697.96     68.47 o 
  -3  12  10      248.22      203.92     46.08 o 
  -2  12  10     2760.68     2877.25    137.73 o 
  -1  12  10     3251.55     2947.12    117.31 o 
   0  12  10     9377.83     9627.48    231.11 o 
   1  12  10     1123.82     1172.09     78.74 o 
   2  12  10     6298.17     6296.24    211.97 o 
   3  12  10      295.80      294.68    101.37 o 
   4  12  10     2135.09     2319.38    135.80 o 
   5  12  10      357.84      322.25     66.81 o 
   6  12  10     2015.86     1832.89    130.88 o 
  -6  13  10     1688.42     1555.75    126.04 o 
  -5  13  10    10489.18    10829.20    316.61 o 
  -4  13  10     4632.50     4732.39    159.02 o 
  -3  13  10     2555.22     2505.98    127.96 o 
  -2  13  10     1600.99     1557.87    139.41 o 
  -1  13  10      297.87      268.51     80.69 o 
   0  13  10        9.28      -38.81     32.62 o 
   1  13  10     2178.20     2075.19    104.54 o 
   2  13  10      245.88      263.62     58.42 o 
   3  13  10     2725.88     2799.98    162.91 o 
   4  13  10     2001.53     1920.89    163.28 o 
   5  13  10    10438.74    10189.24    391.17 o 
  -5  14  10      449.78      405.15     76.86 o 
  -4  14  10      344.55      392.84     61.93 o 
  -3  14  10     3201.59     3163.04    186.50 o 
  -2  14  10       39.38       35.20     43.04 o 
  -1  14  10     4717.26     4828.22    185.49 o 
   0  14  10     3346.72     3413.69    134.88 o 
   1  14  10     3828.43     3957.30    168.68 o 
   2  14  10      726.22      661.97     91.45 o 
   3  14  10     1789.97     1860.43    128.37 o 
   4  14  10      191.48      232.52     62.01 o 
  -4  15  10     7145.16     7070.95    310.35 o 
  -3  15  10      506.65      538.17     82.01 o 
  -2  15  10     2246.75     2491.86    183.12 o 
  -1  15  10      247.06      163.26     57.62 o 
   0  15  10      106.37       43.68     41.35 o 
   1  15  10       10.34       59.98     45.46 o 
   2  15  10     1455.95     1572.12    120.97 o 
   3  15  10     1337.82     1402.66    118.95 o 
  -2  16  10     1772.94     2008.13    188.73 o 
  -1  16  10     3429.85     3788.94    175.99 o 
   0  16  10      268.30      292.31     67.94 o 
   1  16  10     2431.98     2469.14    149.31 o 
  -9   0  11       51.18      127.13     90.86 o 
  -7   0  11     7642.34     7603.21    266.81 o 
  -5   0  11    20529.03    19708.80    522.29 o 
  -3   0  11    27136.15    27290.54    528.79 o 
  -1   0  11      975.25     1068.85     58.91 o 
   1   0  11        4.77       30.53     21.07 o 
   3   0  11    38205.24    38464.25    722.37 o 
   5   0  11    11329.68    11597.60    342.60 o 
   7   0  11     8199.13     7993.89    407.09 o 
   9   0  11      158.94      114.72     91.88 o 
 -10   1  11     4652.59     4619.48    239.99 o 
  -9   1  11     2474.82     2254.11    167.74 o 
  -8   1  11     9435.52     9733.20    257.85 o 
  -7   1  11     2975.74     3066.17    110.69 o 
  -6   1  11       85.22       60.39     29.17 o 
  -5   1  11      436.62      480.74     40.31 o 
  -4   1  11      800.72      800.56     46.50 o 
  -3   1  11     3933.92     3832.05    130.57 o 
  -2   1  11    14968.88    15059.82    265.95 o 
  -1   1  11     1795.69     1620.17     78.35 o 
   0   1  11    15528.78    15484.61    229.23 o 
   1   1  11     3634.01     3601.83     79.66 o 
   2   1  11    27417.17    26812.13    368.82 o 
   3   1  11      710.44      701.77     37.64 o 
   4   1  11       49.49       67.06     19.75 o 
   5   1  11       45.87       56.28     25.70 o 
   6   1  11        3.73       23.71     32.83 o 
   7   1  11     1888.17     1721.06    105.67 o 
   8   1  11     8969.62     9390.93    373.88 o 
   9   1  11     3051.35     2970.80    192.72 o 
 -10   2  11     1703.80     1758.34    229.41 o 
  -9   2  11        2.75      -73.89     82.09 o 
  -8   2  11      701.95      896.26     83.34 o 
  -7   2  11     5092.72     5069.03    147.47 o 
  -6   2  11     4746.83     4719.71    131.94 o 
  -5   2  11     1695.31     1807.12     69.81 o 
  -4   2  11    21513.00    21774.97    350.75 o 
  -3   2  11    10308.00    10293.21    190.38 o 
  -2   2  11     2291.28     2225.49     69.44 o 
  -1   2  11       66.61       49.23     15.07 o 
   0   2  11      333.95      436.86     28.65 o 
   1   2  11      633.19      670.11     35.48 o 
   2   2  11     2744.33     2647.47     67.32 o 
   3   2  11     6635.88     6544.48    125.38 o 
   4   2  11    12218.26    11887.85    213.60 o 
   5   2  11     1084.27     1138.42     57.25 o 
   6   2  11    10360.88    10214.09    268.16 o 
   7   2  11     2983.24     2695.01    240.44 o 
   8   2  11     1284.73     1250.36    113.60 o 
   9   2  11      305.29      280.00     84.48 o 
 -10   3  11       76.52       47.59    110.60 o 
  -9   3  11     9851.68     9679.60    584.49 o 
  -8   3  11      551.12      559.93     69.94 o 
  -7   3  11     6012.45     6012.92    145.76 o 
  -6   3  11       91.60       74.24     25.19 o 
  -5   3  11     1519.25     1529.57     65.97 o 
  -4   3  11     1060.00     1009.24     53.26 o 
  -3   3  11     3913.88     3867.94     99.31 o 
  -2   3  11     1802.59     1831.35     65.23 o 
  -1   3  11    25152.40    24589.45    381.45 o 
   0   3  11     2872.59     2847.14     68.40 o 
   1   3  11    19332.85    19213.29    276.69 o 
   2   3  11      855.62      797.70     38.71 o 
   3   3  11     1578.88     1634.87     66.14 o 
   4   3  11     3721.18     3626.79    105.49 o 
   5   3  11      131.97      141.02     31.34 o 
   6   3  11     1486.38     1361.31     92.65 o 
   7   3  11     4281.75     4618.28    170.87 o 
   8   3  11       70.74      104.00     60.00 o 
   9   3  11     5380.28     5479.44    256.30 o 
 -10   4  11      454.57      386.93    142.24 o 
  -9   4  11      214.86      229.27     70.40 o 
  -8   4  11      134.62      161.62     42.72 o 
  -7   4  11      100.62       95.03     30.64 o 
  -6   4  11    13439.46    13243.42    262.27 o 
  -5   4  11    18368.32    18253.16    310.28 o 
  -4   4  11    16194.26    15704.97    271.94 o 
  -3   4  11      815.24      900.78     50.36 o 
  -2   4  11     3339.40     3206.86     88.62 o 
  -1   4  11     4881.63     4828.89    112.71 o 
   0   4  11        0.17       20.64     24.04 o 
   1   4  11     2067.62     2093.76     59.52 o 
   2   4  11     3654.76     3790.93     84.93 o 
   3   4  11      157.34      180.56     29.67 o 
   4   4  11     7602.35     7660.55    178.74 o 
   5   4  11     9316.11     9278.35    210.34 o 
   6   4  11    13764.36    13940.85    341.34 o 
   7   4  11      413.58      485.13     69.04 o 
   8   4  11      521.70      505.85     73.81 o 
   9   4  11      317.48      333.03     71.18 o 
  -9   5  11     1419.60     1259.49    138.16 o 
  -8   5  11     7421.79     7139.07    226.01 o 
  -7   5  11     1837.21     1873.98     93.32 o 
  -6   5  11     8434.29     8299.79    178.48 o 
  -5   5  11      276.18      193.36     34.20 o 
  -4   5  11     1212.75     1155.55     59.28 o 
  -3   5  11      404.47      384.56     38.04 o 
  -2   5  11      801.49      792.83     48.09 o 
  -1   5  11     5276.01     5247.52    134.99 o 
   0   5  11    23177.19    22846.64    361.69 o 
   1   5  11     4458.93     4372.42    114.63 o 
   2   5  11     4808.25     4622.06     97.36 o 
   3   5  11      303.71      256.92     51.07 o 
   4   5  11     2532.50     2458.87     92.99 o 
   5   5  11      104.55      143.70     35.79 o 
   6   5  11     3294.66     3014.37    131.59 o 
   7   5  11     1240.27     1177.98     97.58 o 
   8   5  11     4914.45     4900.23    192.18 o 
   9   5  11     1238.77     1333.27    118.29 o 
  -9   6  11      646.46      622.94     82.69 o 
  -8   6  11      347.34      294.39     60.65 o 
  -7   6  11     6245.78     5707.76    193.02 o 
  -6   6  11      145.51      114.44     30.57 o 
  -5   6  11    17966.61    17906.06    311.26 o 
  -4   6  11        6.85        8.74     21.31 o 
  -3   6  11     4537.62     4451.55    114.70 o 
  -2   6  11       63.73       93.03     23.88 o 
  -1   6  11    11012.62    10857.30    203.19 o 
   0   6  11      596.88      589.43     43.15 o 
   1   6  11     4900.68     4757.26    113.72 o 
   2   6  11       16.35       12.04     15.48 o 
   3   6  11     3659.36     3618.01    111.69 o 
   4   6  11       12.04       -6.69     23.51 o 
   5   6  11    29051.89    29064.83    518.15 o 
   6   6  11      345.84      353.31     64.61 o 
   7   6  11     3011.16     2830.76    207.72 o 
   8   6  11      478.28      362.05     69.54 o 
  -9   7  11     2862.57     3200.86    161.65 o 
  -8   7  11     1913.54     1995.74    126.79 o 
  -7   7  11     2656.57     2368.03    128.44 o 
  -6   7  11     1541.54     1557.43     76.44 o 
  -5   7  11      157.76      210.08     36.48 o 
  -4   7  11     3758.67     3840.83    110.04 o 
  -3   7  11     1756.58     1791.48     74.71 o 
  -2   7  11     4864.96     4932.52    122.01 o 
  -1   7  11      310.12      309.17     34.82 o 
   0   7  11    25445.22    25213.22    399.51 o 
   1   7  11     4802.12     4925.62    136.90 o 
   2   7  11     6044.11     5919.04    152.07 o 
   3   7  11     1681.45     1624.86     78.62 o 
   4   7  11     3157.99     3082.11    109.73 o 
   5   7  11       45.90        4.07     30.77 o 
   6   7  11     1384.24     1447.30    115.39 o 
   7   7  11     2573.92     2560.10    186.26 o 
   8   7  11     1235.86     1295.90    136.29 o 
  -8   8  11      564.73      594.81     80.61 o 
  -7   8  11       31.91       48.53     44.77 o 
  -6   8  11     4355.92     4332.70    141.27 o 
  -5   8  11     3826.70     4111.43    118.92 o 
  -4   8  11    10495.36    10566.52    212.92 o 
  -3   8  11      512.50      411.48     42.95 o 
  -2   8  11     1598.93     1684.29     72.91 o 
  -1   8  11     3200.22     3049.78    128.17 o 
   0   8  11      461.82      434.32     39.92 o 
   1   8  11      340.65      356.70     42.21 o 
   2   8  11     7862.31     7894.05    188.62 o 
   3   8  11      722.97      728.80     82.93 o 
   4   8  11    12169.00    12285.72    266.95 o 
   5   8  11     4670.89     4513.32    144.50 o 
   6   8  11     8031.62     8216.40    214.52 o 
   7   8  11        7.25      -14.76     44.89 o 
   8   8  11      576.58      638.74     88.89 o 
  -8   9  11      254.83      161.13     58.50 o 
  -7   9  11     2117.44     2337.35    136.68 o 
  -6   9  11        1.55      -37.59     35.87 o 
  -5   9  11      804.13      694.08     78.09 o 
  -4   9  11      293.94      298.54     62.35 o 
  -3   9  11     3401.30     3280.26    103.71 o 
  -2   9  11     6654.88     6595.33    167.91 o 
  -1   9  11    12624.26    12601.26    237.43 o 
   0   9  11     3442.07     3397.33    100.06 o 
   1   9  11    17678.14    18027.73    350.39 o 
   2   9  11     1273.41     1263.79     96.26 o 
   3   9  11     3400.60     3292.08    139.36 o 
   4   9  11     1145.22     1090.83     90.58 o 
   5   9  11        2.78      -40.03     30.21 o 
   6   9  11      258.64      229.29     83.33 o 
   7   9  11     1940.37     1954.63    132.16 o 
  -8  10  11      627.01      595.11     85.56 o 
  -7  10  11     2834.71     2867.46    190.75 o 
  -6  10  11     5189.71     4982.40    191.50 o 
  -5  10  11     1367.19     1410.82     89.20 o 
  -4  10  11     9753.94     9660.66    207.22 o 
  -3  10  11     7669.30     7816.10    197.30 o 
  -2  10  11     1458.64     1444.92     73.32 o 
  -1  10  11      131.66      109.33     33.30 o 
   0  10  11      388.79      360.17     48.12 o 
   1  10  11      303.33      337.86     46.38 o 
   2  10  11     1505.63     1642.01    105.43 o 
   3  10  11     3359.84     3067.79    288.15 o 
   4  10  11     9920.12     9652.01    278.73 o 
   5  10  11      798.99      829.42     90.02 o 
   6  10  11     3799.98     4314.73    170.51 o 
   7  10  11     2452.67     2497.95    128.23 o 
  -7  11  11      580.30      500.43     79.03 o 
  -6  11  11      837.81      824.73     93.21 o 
  -5  11  11       90.04      133.21     42.49 o 
  -4  11  11       90.10       -5.50     31.62 o 
  -3  11  11      156.17      180.46     37.38 o 
  -2  11  11    10551.33    10315.78    215.37 o 
  -1  11  11      945.78      913.26     81.11 o 
   0  11  11     4646.09     4541.12    158.04 o 
   1  11  11     2907.74     2970.07    164.72 o 
   2  11  11     8029.12     8263.28    248.35 o 
   3  11  11       34.15       78.60     42.84 o 
   4  11  11        2.54       24.19     40.40 o 
   5  11  11      347.07      248.73     59.76 o 
   6  11  11       46.34       16.53     48.44 o 
  -6  12  11      129.06       27.09     54.02 o 
  -5  12  11     6514.57     6350.23    372.47 o 
  -4  12  11      167.14      198.59     48.68 o 
  -3  12  11    14397.42    14328.70    313.05 o 
  -2  12  11      126.96       95.58     33.64 o 
  -1  12  11      126.85      178.98     43.15 o 
   0  12  11      130.98      141.80     40.91 o 
   1  12  11       91.03      112.77     38.74 o 
   2  12  11      343.31      265.42     91.19 o 
   3  12  11     9039.21     9351.74    280.25 o 
   4  12  11      261.17      247.47     60.67 o 
   5  12  11     3081.59     2939.57    204.13 o 
   6  12  11      278.23      236.35     65.10 o 
  -6  13  11       49.16      -13.15     48.44 o 
  -5  13  11       68.66      123.69     54.91 o 
  -4  13  11        0.58       22.66     37.47 o 
  -3  13  11      583.23      633.88     83.84 o 
  -2  13  11     6203.79     6091.71    294.82 o 
  -1  13  11     2554.78     2488.81    116.22 o 
   0  13  11     7820.81     7883.96    265.56 o 
   1  13  11     3550.64     3420.90    182.38 o 
   2  13  11     5462.38     5233.65    327.27 o 
   3  13  11     1083.96     1109.78    108.90 o 
   4  13  11        0.76        7.08     47.64 o 
   5  13  11      616.27      681.83    102.92 o 
  -5  14  11      630.27      588.42     92.58 o 
  -4  14  11     3633.05     3862.08    150.63 o 
  -3  14  11     1658.10     1924.24    127.94 o 
  -2  14  11     3841.48     3722.34    177.99 o 
  -1  14  11        1.63        8.49     45.06 o 
   0  14  11       25.08       68.61     42.09 o 
   1  14  11        3.00       40.00     47.06 o 
   2  14  11     4662.92     4148.03    182.88 o 
   3  14  11     2611.34     2567.23    149.73 o 
   4  14  11     5127.94     5382.61    215.87 o 
  -3  15  11      874.17      927.27    102.32 o 
  -2  15  11        4.74       -5.91     51.60 o 
  -1  15  11     5760.22     6001.77    218.58 o 
   0  15  11      820.26      841.98     82.35 o 
   1  15  11     6715.60     6515.70    233.54 o 
   2  15  11      485.40      426.96     77.04 o 
 -10   0  12     5609.21     6310.63    407.05 o 
  -8   0  12     3179.81     3205.78    171.41 o 
  -6   0  12     4666.93     4675.55    197.08 o 
  -4   0  12     4192.32     4073.54    173.84 o 
  -2   0  12    15029.91    15099.04    322.67 o 
   0   0  12    76028.05    73941.23   1427.22 o 
   2   0  12    13750.27    13600.54    299.56 o 
   4   0  12     3392.56     3530.72    145.47 o 
   6   0  12     4734.00     5005.50    214.71 o 
   8   0  12     1910.61     2210.36    226.51 o 
 -10   1  12        1.71        5.23     63.11 o 
  -9   1  12       64.82       25.12     90.71 o 
  -8   1  12      255.10      230.42     46.10 o 
  -7   1  12      976.50      916.67     68.34 o 
  -6   1  12     1697.77     1681.32     85.76 o 
  -5   1  12    21801.34    21218.67    456.55 o 
  -4   1  12     2051.66     2061.83     87.42 o 
  -3   1  12     7464.92     7393.87    181.85 o 
  -2   1  12     1422.24     1427.44     58.14 o 
  -1   1  12     6313.87     6436.42    119.42 o 
   0   1  12       38.76       71.43     17.67 o 
   1   1  12     3745.16     3709.24     84.40 o 
   2   1  12     2138.23     2133.31     62.57 o 
   3   1  12     3710.96     3844.95     88.58 o 
   4   1  12     3646.66     3398.59    161.29 o 
   5   1  12    29203.26    28437.94    500.67 o 
   6   1  12     1954.57     2012.81    196.81 o 
   7   1  12      391.64      391.78     62.29 o 
   8   1  12      198.59      191.53     65.51 o 
   9   1  12      762.47      672.13    194.26 o 
 -10   2  12     2899.83     2502.57    268.77 o 
  -9   2  12     8640.90     8554.62    613.40 o 
  -8   2  12     1498.92     1437.62    102.51 o 
  -7   2  12     3684.52     3691.74    181.67 o 
  -6   2  12     1481.91     1491.90     98.09 o 
  -5   2  12      163.92      131.67     31.22 o 
  -4   2  12        7.67       22.17     19.31 o 
  -3   2  12      924.47      907.18     65.12 o 
  -2   2  12      241.42      164.49     26.69 o 
  -1   2  12    13919.91    13757.90    239.21 o 
   0   2  12     7438.05     7314.68    182.45 o 
   1   2  12    21922.45    21898.82    312.25 o 
   2   2  12      207.06      214.38     24.90 o 
   3   2  12     4350.48     4344.40     96.16 o 
   4   2  12     2583.00     2619.88     82.26 o 
   5   2  12        6.10       39.43     29.51 o 
   6   2  12     3583.46     3512.85    141.15 o 
   7   2  12     2828.46     2817.16    136.45 o 
   8   2  12       61.22       76.79     58.56 o 
   9   2  12     5576.64     5564.67    261.38 o 
  -9   3  12       13.52       50.85     45.11 o 
  -8   3  12     1595.16     1495.42    109.32 o 
  -7   3  12       63.94       85.59     33.85 o 
  -6   3  12    10464.36    10493.69    208.51 o 
  -5   3  12      650.97      716.64     50.74 o 
  -4   3  12    24066.34    23789.45    382.77 o 
  -3   3  12      112.47       81.82     21.64 o 
  -2   3  12     8517.34     8262.20    166.27 o 
  -1   3  12        6.95        1.38     15.63 o 
   0   3  12        1.42       -4.96     15.75 o 
   1   3  12       10.98       19.26     15.03 o 
   2   3  12     1599.76     1619.94     54.82 o 
   3   3  12      301.47      341.61     30.76 o 
   4   3  12    14655.84    14762.36    257.85 o 
   5   3  12     1591.01     1490.71     97.33 o 
   6   3  12     9466.34     9572.56    339.11 o 
   7   3  12     1037.95     1168.30     95.49 o 
   8   3  12     1041.26     1176.61    102.37 o 
   9   3  12       76.47       16.45     65.32 o 
  -9   4  12     5507.18     5291.01    244.03 o 
  -8   4  12     3510.92     3473.04    153.89 o 
  -7   4  12     2151.78     2152.10     88.29 o 
  -6   4  12       97.56       96.41     30.22 o 
  -5   4  12      729.45      683.46     50.41 o 
  -4   4  12        0.95       12.52     22.42 o 
  -3   4  12      550.23      585.98     45.47 o 
  -2   4  12     2878.19     3020.55     88.26 o 
  -1   4  12     7978.72     8065.45    163.46 o 
   0   4  12     6535.39     6420.18    163.40 o 
   1   4  12    19444.62    18914.16    277.91 o 
   2   4  12     6482.83     6521.84    124.82 o 
   3   4  12     1905.97     1942.99     78.97 o 
   4   4  12       95.59       61.61     27.21 o 
   5   4  12      216.43      199.78     78.83 o 
   6   4  12      121.08       51.75     39.12 o 
   7   4  12     3223.72     3295.27    148.86 o 
   8   4  12     3704.15     3757.48    165.75 o 
  -9   5  12       29.92       95.67     59.82 o 
  -8   5  12       32.54       58.07     54.84 o 
  -7   5  12     4057.44     4084.94    198.85 o 
  -6   5  12     2638.49     2653.22    139.80 o 
  -5   5  12    14809.40    14669.51    268.13 o 
  -4   5  12     1203.04     1170.99     62.12 o 
  -3   5  12    14809.16    14647.33    261.85 o 
  -2   5  12      296.18      267.25     33.19 o 
  -1   5  12     2522.27     2464.48     79.20 o 
   0   5  12      898.23      932.62     76.50 o 
   1   5  12      312.50      341.20     35.28 o 
   2   5  12      616.62      682.89     42.64 o 
   3   5  12    13949.94    13914.84    243.70 o 
   4   5  12     4482.88     4608.38    167.60 o 
   5   5  12     4148.42     4069.95    215.06 o 
   6   5  12     3104.65     3209.58    143.10 o 
   7   5  12     5206.15     5301.70    194.77 o 
   8   5  12       10.54       -6.14     46.13 o 
  -9   6  12        0.97      -16.96     54.23 o 
  -8   6  12     6246.11     6531.41    221.74 o 
  -7   6  12       38.02       39.63     34.52 o 
  -6   6  12      671.32      592.75     52.78 o 
  -5   6  12        1.01       22.66     28.10 o 
  -4   6  12      356.84      415.40     42.75 o 
  -3   6  12       40.21       23.38     21.87 o 
  -2   6  12    17646.15    17211.51    332.76 o 
  -1   6  12       53.31       21.28     21.28 o 
   0   6  12    14877.31    15270.22    266.70 o 
   1   6  12       24.90       35.44     23.52 o 
   2   6  12    16246.92    15555.02    269.02 o 
   3   6  12       44.18       48.26     27.91 o 
   4   6  12       16.70       -9.89     26.34 o 
   5   6  12       27.36       -5.26     28.14 o 
   6   6  12        7.48        6.68     32.26 o 
   7   6  12      601.15      535.67     74.85 o 
   8   6  12     4300.79     4023.12    181.69 o 
  -9   7  12       30.27       14.55     49.97 o 
  -8   7  12      921.17      789.40    101.33 o 
  -7   7  12     5266.81     5114.20    213.43 o 
  -6   7  12     4150.69     4135.30    209.75 o 
  -5   7  12     8732.00     8769.73    190.97 o 
  -4   7  12     4808.24     4880.21    151.82 o 
  -3   7  12     7417.12     7062.86    159.93 o 
  -2   7  12     5004.88     4754.76    122.88 o 
  -1   7  12      363.74      346.13     38.45 o 
   0   7  12        1.67       53.37     21.60 o 
   1   7  12        1.68       -5.55     19.09 o 
   2   7  12     1744.68     1768.39     82.20 o 
   3   7  12    10859.19    10908.90    284.29 o 
   4   7  12     4840.27     4885.43    144.51 o 
   5   7  12     8257.56     8536.30    293.71 o 
   6   7  12      671.80      641.68     65.64 o 
   7   7  12     6111.96     5526.52    204.07 o 
   8   7  12      844.37      747.32     92.47 o 
  -8   8  12     3938.47     3697.26    216.71 o 
  -7   8  12     4261.98     4437.39    178.87 o 
  -6   8  12      258.22      227.88     47.37 o 
  -5   8  12      382.64      350.74     44.25 o 
  -4   8  12        1.00      -17.15     23.09 o 
  -3   8  12     2685.98     2706.97    112.90 o 
  -2   8  12     2197.23     2151.47     83.87 o 
  -1   8  12    17298.20    16974.39    298.07 o 
   0   8  12     2937.90     3095.62     95.89 o 
   1   8  12    10097.44    10174.95    238.55 o 
   2   8  12     2235.48     2317.80     96.33 o 
   3   8  12      741.10      691.83     74.64 o 
   4   8  12      554.83      454.12     66.27 o 
   5   8  12       19.85       12.92     32.29 o 
   6   8  12      409.43      341.45     55.04 o 
   7   8  12     2790.76     3148.96    160.89 o 
  -8   9  12      244.32      231.42     64.56 o 
  -7   9  12       17.73       56.36     47.47 o 
  -6   9  12     7615.77     7767.79    246.71 o 
  -5   9  12        9.77       21.00     32.41 o 
  -4   9  12     9437.21     9401.38    203.80 o 
  -3   9  12      318.88      317.48     57.74 o 
  -2   9  12     4666.49     4782.08    128.65 o 
  -1   9  12     1828.50     1882.09     80.06 o 
   0   9  12       28.50       35.01     25.25 o 
   1   9  12     2332.12     2428.31    130.02 o 
   2   9  12     1954.42     1727.67    107.40 o 
   3   9  12      183.21       99.05     41.88 o 
   4   9  12     8354.53     7957.18    312.60 o 
   5   9  12      300.00      326.44     70.71 o 
   6   9  12     8001.52     8166.32    308.59 o 
   7   9  12        4.82      102.81     56.29 o 
  -7  10  12     3735.88     3980.90    180.12 o 
  -6  10  12      771.44      837.74     96.46 o 
  -5  10  12       21.53        4.22     34.19 o 
  -4  10  12      712.46      660.83     59.49 o 
  -3  10  12      597.12      635.71     56.35 o 
  -2  10  12      753.90      759.89     58.20 o 
  -1  10  12     8506.68     8607.42    188.35 o 
   0  10  12    12178.95    12183.94    278.65 o 
   1  10  12     7394.22     7750.51    198.19 o 
   2  10  12     1240.26     1246.31    146.02 o 
   3  10  12     2111.92     2009.22    127.91 o 
   4  10  12     2931.94     2642.51    141.04 o 
   5  10  12      603.60      387.21     66.64 o 
   6  10  12      851.73      990.31    101.66 o 
  -7  11  12     1450.31     1600.19    128.62 o 
  -6  11  12     1437.96     1401.39    117.05 o 
  -5  11  12     7004.30     7116.60    202.43 o 
  -4  11  12     2063.88     1929.86    103.21 o 
  -3  11  12     3054.37     3212.16    111.79 o 
  -2  11  12      252.03      262.15     45.61 o 
  -1  11  12     2432.07     2350.50    107.86 o 
   0  11  12      172.64      133.81     40.22 o 
   1  11  12     2548.23     2688.08    122.72 o 
   2  11  12       91.76      120.58     58.17 o 
   3  11  12     1375.32     1387.95    109.13 o 
   4  11  12     1125.27     1303.39    109.96 o 
   5  11  12     9606.33     9218.01    286.62 o 
   6  11  12     1175.27     1196.24    166.20 o 
  -6  12  12     3241.75     3308.23    188.94 o 
  -5  12  12      139.45      118.00     49.26 o 
  -4  12  12      743.32      782.34     77.22 o 
  -3  12  12      505.59      419.13     74.90 o 
  -2  12  12     1896.31     1890.53    116.19 o 
  -1  12  12      493.58      566.15     68.10 o 
   0  12  12    14222.48    14461.44    336.90 o 
   1  12  12     1379.05     1229.08     85.75 o 
   2  12  12     2487.05     2630.08    248.89 o 
   3  12  12        7.28       33.64     45.45 o 
   4  12  12     1872.62     1723.08    125.56 o 
   5  12  12       64.85       36.76     48.96 o 
  -5  13  12     8050.63     8594.65    279.54 o 
  -4  13  12     3143.04     3287.23    191.38 o 
  -3  13  12     3185.41     3308.34    161.00 o 
  -2  13  12     2879.13     2538.48    138.96 o 
  -1  13  12      783.46      728.13     84.62 o 
   0  13  12      543.55      545.90     81.14 o 
   1  13  12     1216.17     1331.24    113.79 o 
   2  13  12     1695.26     1886.80    129.04 o 
   3  13  12     2942.57     2761.20    154.22 o 
   4  13  12     1548.64     1491.20    122.95 o 
  -4  14  12      289.73      195.62     53.83 o 
  -3  14  12     1673.83     1484.38    117.72 o 
  -2  14  12      199.96      157.70     60.04 o 
  -1  14  12     5181.80     5283.61    174.61 o 
   0  14  12     2753.04     2897.03    131.10 o 
   1  14  12     2744.27     2622.76    150.07 o 
   2  14  12       55.85       36.23     48.33 o 
   3  14  12     1247.37     1432.81    120.98 o 
  -2  15  12     2276.47     2228.35    142.84 o 
  -1  15  12      286.07       85.26     77.32 o 
   0  15  12        1.02      -38.44     41.16 o 
   1  15  12       25.00      135.97     63.89 o 
  -9   0  13      271.55      177.88    109.43 o 
  -7   0  13     8165.61     7580.94    442.92 o 
  -5   0  13    16255.18    16059.29    459.52 o 
  -3   0  13    17037.44    16596.38    504.80 o 
  -1   0  13      335.98      379.94     43.33 o 
   1   0  13       97.56       72.52     39.07 o 
   3   0  13    12110.98    12434.45    288.30 o 
   5   0  13    24527.49    24244.39    627.34 o 
   7   0  13    10256.47     9722.96    475.95 o 
  -9   1  13     2903.21     2747.15    187.15 o 
  -8   1  13     9684.16    10187.33    246.03 o 
  -7   1  13     1329.33     1299.48    113.08 o 
  -6   1  13      342.46      377.92     61.45 o 
  -5   1  13       44.03       58.74     29.63 o 
  -4   1  13       38.96       45.01     29.66 o 
  -3   1  13     1849.06     1947.84     87.10 o 
  -2   1  13    11293.18    11063.99    206.08 o 
  -1   1  13     3168.94     3227.22     90.32 o 
   0   1  13     5316.43     5431.49    110.19 o 
   1   1  13     2720.03     2580.72     74.12 o 
   2   1  13    14215.15    14421.95    226.36 o 
   3   1  13     3141.26     3180.84     81.88 o 
   4   1  13     1121.48     1152.74     59.41 o 
   5   1  13       37.22       45.08     31.53 o 
   6   1  13      147.90      157.85     47.61 o 
   7   1  13      971.42     1116.63    116.26 o 
   8   1  13     8115.66     7783.98    305.54 o 
  -9   2  13      215.73      145.54     56.50 o 
  -8   2  13       74.78       19.69     35.18 o 
  -7   2  13     3745.77     3537.60    147.37 o 
  -6   2  13     8270.98     8353.48    207.41 o 
  -5   2  13     1655.84     1666.58    104.01 o 
  -4   2  13    12002.23    11700.28    254.50 o 
  -3   2  13     6231.47     6126.17    151.83 o 
  -2   2  13     3095.34     3003.34     89.05 o 
  -1   2  13       10.70       -2.61     20.31 o 
   0   2  13     1963.32     2110.13     72.22 o 
   1   2  13     2381.51     2411.60     68.88 o 
   2   2  13      750.15      767.86     58.93 o 
   3   2  13      901.12      933.23     48.22 o 
   4   2  13    18344.86    18203.12    307.87 o 
   5   2  13     2197.54     2129.19    110.33 o 
   6   2  13     5093.34     5072.28    225.89 o 
   7   2  13     3254.55     2950.31    142.19 o 
   8   2  13     1358.73     1501.22    141.17 o 
  -9   3  13     8524.44     8824.02    385.87 o 
  -8   3  13      452.32      465.50     89.09 o 
  -7   3  13     8374.54     8545.92    215.38 o 
  -6   3  13     1891.00     1850.73    137.58 o 
  -5   3  13        9.38       23.05     26.91 o 
  -4   3  13      600.62      630.33     57.79 o 
  -3   3  13     2230.57     2179.46     78.66 o 
  -2   3  13      129.59       97.02     26.34 o 
  -1   3  13    12563.14    12385.01    226.50 o 
   0   3  13      324.40      316.80     33.19 o 
   1   3  13    16718.02    16361.16    279.60 o 
   2   3  13       39.94       24.89     17.40 o 
   3   3  13     5181.99     4870.83    106.85 o 
   4   3  13       45.37       52.43     24.01 o 
   5   3  13      225.19      280.74     43.53 o 
   6   3  13       63.84       64.03     42.15 o 
   7   3  13     3531.30     3574.70    155.52 o 
   8   3  13      493.96      432.85     75.73 o 
  -9   4  13      127.10       82.24     62.27 o 
  -8   4  13       57.68       53.49     43.92 o 
  -7   4  13      242.51      277.70     54.10 o 
  -6   4  13     9496.65     8864.17    218.63 o 
  -5   4  13     5529.98     5635.23    139.80 o 
  -4   4  13    13721.23    13912.18    255.59 o 
  -3   4  13     4118.66     4263.63    113.57 o 
  -2   4  13     1624.26     1596.65     69.14 o 
  -1   4  13     6542.51     6155.18    156.13 o 
   0   4  13      204.48      231.60     31.84 o 
   1   4  13     4504.57     4365.81    111.51 o 
   2   4  13     1468.12     1543.94     64.11 o 
   3   4  13     2994.19     2920.35     79.37 o 
   4   4  13    12193.24    12483.29    261.98 o 
   5   4  13     3978.95     4186.45    132.31 o 
   6   4  13     6861.08     6811.75    216.71 o 
   7   4  13      171.81      138.48     53.87 o 
   8   4  13      510.00      500.11     80.44 o 
  -9   5  13      814.80      793.47    113.67 o 
  -8   5  13     5879.97     5742.62    255.43 o 
  -7   5  13     1598.24     1710.69     94.42 o 
  -6   5  13     5135.27     5139.38    137.90 o 
  -5   5  13      397.24      414.94     45.72 o 
  -4   5  13      517.60      488.12     46.84 o 
  -3   5  13      532.96      550.42     57.85 o 
  -2   5  13     2396.33     2479.85     84.98 o 
  -1   5  13     3323.30     3304.59     96.69 o 
   0   5  13    17032.65    16852.37    337.63 o 
   1   5  13     2241.99     2209.26     78.94 o 
   2   5  13     1988.69     1724.51     69.78 o 
   3   5  13     1546.13     1494.16     76.01 o 
   4   5  13     1013.89     1047.62     69.55 o 
   5   5  13      311.81      345.43     47.65 o 
   6   5  13     3537.74     3841.08    158.32 o 
   7   5  13      903.75      827.35     91.71 o 
   8   5  13     3248.73     3269.92    165.13 o 
  -8   6  13       13.28      -58.05     48.89 o 
  -7   6  13     2813.46     2807.34    121.08 o 
  -6   6  13       12.11       19.48     27.35 o 
  -5   6  13    26832.77    26464.40    435.37 o 
  -4   6  13       32.20       27.12     25.29 o 
  -3   6  13     8257.02     7950.83    174.44 o 
  -2   6  13      702.40      662.50     51.26 o 
  -1   6  13     1042.04     1093.60     60.37 o 
   0   6  13        0.08       25.52     20.93 o 
   1   6  13       61.76       57.23     22.94 o 
   2   6  13      333.29      392.38     45.85 o 
   3   6  13     5854.30     5405.63    225.11 o 
   4   6  13      256.72      152.04     37.84 o 
   5   6  13    17681.46    17944.40    359.35 o 
   6   6  13       36.77       39.00     43.03 o 
   7   6  13     4064.39     3512.92    162.38 o 
   8   6  13      554.39      478.48     79.17 o 
  -8   7  13     2298.69     2582.52    145.64 o 
  -7   7  13     1764.36     1707.39    122.95 o 
  -6   7  13      553.94      519.48     56.21 o 
  -5   7  13       42.70       -7.31     25.18 o 
  -4   7  13      832.17      907.28     62.24 o 
  -3   7  13      388.83      351.29     41.62 o 
  -2   7  13     4839.59     4778.12    126.88 o 
  -1   7  13     9729.92     9716.78    241.31 o 
   0   7  13    27747.28    27795.96    443.68 o 
   1   7  13     2641.15     2601.15    109.10 o 
   2   7  13     4614.27     4576.14    136.08 o 
   3   7  13      568.95      627.77    107.26 o 
   4   7  13      574.09      526.69     69.14 o 
   5   7  13       11.23       33.83     34.84 o 
   6   7  13      873.93      903.96     77.67 o 
   7   7  13     2086.84     1955.96    129.02 o 
  -8   8  13      662.92      519.61     82.29 o 
  -7   8  13       64.75       55.42     47.61 o 
  -6   8  13     5936.80     6093.56    178.99 o 
  -5   8  13     3191.32     3328.27    119.19 o 
  -4   8  13     6003.71     5958.37    151.95 o 
  -3   8  13      702.79      798.17     76.31 o 
  -2   8  13     5648.24     5650.65    142.67 o 
  -1   8  13      523.65      547.85     49.84 o 
   0   8  13       88.39      120.13     28.30 o 
   1   8  13      208.43      140.41     42.87 o 
   2   8  13     5385.90     5533.19    156.01 o 
   3   8  13       10.51       -1.64     33.00 o 
   4   8  13     7152.94     7151.61    273.79 o 
   5   8  13     4714.95     4829.42    189.95 o 
   6   8  13     5290.98     5301.75    199.40 o 
   7   8  13        2.35       48.44     49.10 o 
  -7   9  13     3499.22     3503.64    246.61 o 
  -6   9  13      276.40      167.42     48.65 o 
  -5   9  13      482.07      489.11     52.57 o 
  -4   9  13      319.87      307.38     43.19 o 
  -3   9  13     1024.73     1118.27     69.93 o 
  -2   9  13      240.51      204.53     62.91 o 
  -1   9  13    12880.13    12610.43    245.29 o 
   0   9  13        9.84       61.67     31.31 o 
   1   9  13    15881.27    16027.39    328.96 o 
   2   9  13      109.27       54.80     41.22 o 
   3   9  13     3647.08     3825.91    160.11 o 
   4   9  13       12.67       62.32     42.33 o 
   5   9  13       82.31       86.82     52.32 o 
   6   9  13      153.07       70.13     55.55 o 
  -7  10  13     2410.11     2414.00    147.78 o 
  -6  10  13     3156.74     2918.16    154.87 o 
  -5  10  13      739.51      881.36     79.58 o 
  -4  10  13     8581.73     8902.60    203.61 o 
  -3  10  13     6509.47     6556.07    165.29 o 
  -2  10  13     3416.05     3429.40    112.15 o 
  -1  10  13       39.42       42.61     41.09 o 
   0  10  13      192.03      143.17     39.42 o 
   1  10  13        2.20       76.73     35.25 o 
   2  10  13     3513.60     3211.43    149.70 o 
   3  10  13     5562.99     5747.65    215.07 o 
   4  10  13     5714.04     6026.34    216.28 o 
   5  10  13     1093.07     1309.24    112.93 o 
   6  10  13     3151.87     3010.74    164.00 o 
  -6  11  13      810.13      975.61    104.17 o 
  -5  11  13       23.47       17.35     40.57 o 
  -4  11  13      224.69      200.12     50.56 o 
  -3  11  13        5.66       -8.66     27.90 o 
  -2  11  13     7212.96     7484.74    181.42 o 
  -1  11  13     1962.05     2251.45    109.78 o 
   0  11  13     2777.45     2676.61    167.64 o 
   1  11  13     2098.76     2050.61    103.65 o 
   2  11  13     5899.29     6017.98    212.49 o 
   3  11  13       25.47        2.81     45.70 o 
   4  11  13       32.94       18.29     45.28 o 
   5  11  13       23.26       37.40     51.67 o 
  -5  12  13     4501.36     4253.68    180.45 o 
  -4  12  13        0.73      -33.88     38.80 o 
  -3  12  13     9977.16    10093.76    252.27 o 
  -2  12  13        3.56      -29.94     33.71 o 
  -1  12  13     1459.76     1482.94     95.20 o 
   0  12  13        5.82       -4.37     32.74 o 
   1  12  13       75.80       21.55     59.95 o 
   2  12  13       49.92       35.44     44.28 o 
   3  12  13     5862.09     6110.73    274.55 o 
   4  12  13       51.69       35.18     51.60 o 
  -4  13  13       26.34      -10.51     40.73 o 
  -3  13  13      434.40      428.32     71.70 o 
  -2  13  13     5568.00     5701.24    180.05 o 
  -1  13  13     2728.07     2839.70    129.91 o 
   0  13  13     9193.88     8900.17    236.21 o 
   1  13  13     2958.53     3017.90    158.86 o 
   2  13  13     5830.26     6154.75    292.70 o 
   3  13  13     2100.62     2179.51    143.81 o 
  -3  14  13     1920.95     1949.31    134.86 o 
  -2  14  13     3247.18     3495.63    171.71 o 
  -1  14  13        5.09       -1.99     42.13 o 
   0  14  13        0.26      -17.66     39.27 o 
   1  14  13        0.25       19.16     50.65 o 
   2  14  13     1302.63     1335.37    121.25 o 
  -8   0  14     6441.82     6360.20    278.42 o 
  -6   0  14     4289.41     4419.81    202.28 o 
  -4   0  14     5800.28     5643.79    225.01 o 
  -2   0  14     7911.32     7447.58    262.50 o 
   0   0  14    62872.89    62225.44   1139.79 o 
   2   0  14    11140.25    11435.15    273.11 o 
   4   0  14     2956.77     2914.23    116.72 o 
   6   0  14     2868.48     2816.85    203.39 o 
   8   0  14     1284.89     1033.17    179.27 o 
  -9   1  14       25.80       29.63     91.16 o 
  -8   1  14      743.06      667.08     69.98 o 
  -7   1  14     1004.70      980.46     76.78 o 
  -6   1  14     2041.88     2009.71    111.30 o 
  -5   1  14    18258.46    18301.04    366.05 o 
  -4   1  14     3425.45     3426.78    167.94 o 
  -3   1  14     5335.27     5682.66    157.70 o 
  -2   1  14     1587.96     1640.78     82.08 o 
  -1   1  14     2948.58     2950.19     90.05 o 
   0   1  14      276.57      238.30     33.21 o 
   1   1  14     2539.21     2477.92     81.54 o 
   2   1  14     1563.33     1642.74     61.16 o 
   3   1  14     4310.06     4395.79    116.07 o 
   4   1  14     2992.78     2968.26     93.56 o 
   5   1  14    10493.42    10619.47    240.82 o 
   6   1  14     2384.72     2175.36    308.08 o 
   7   1  14     1192.90     1188.43    122.63 o 
   8   1  14      259.90      302.86    113.39 o 
  -9   2  14     7449.51     7480.03    248.69 o 
  -8   2  14     1298.45     1499.43     94.29 o 
  -7   2  14     3104.42     3278.68    126.10 o 
  -6   2  14     3166.33     3220.05    121.19 o 
  -5   2  14      905.89      918.56     69.90 o 
  -4   2  14     1827.14     1795.61    121.61 o 
  -3   2  14     4066.63     3927.20    126.55 o 
  -2   2  14      443.17      421.55     41.19 o 
  -1   2  14     8195.24     8137.99    170.00 o 
   0   2  14     5935.89     6025.61    150.44 o 
   1   2  14     7311.82     7274.45    156.25 o 
   2   2  14      657.18      623.76     41.67 o 
   3   2  14     3047.05     3194.83     85.70 o 
   4   2  14      660.02      745.00     53.47 o 
   5   2  14       79.26       74.65     40.20 o 
   6   2  14     1502.59     1395.17    100.98 o 
   7   2  14     1470.54     1374.30    123.26 o 
   8   2  14      160.56      135.08    128.90 o 
  -9   3  14        5.46       42.05     51.18 o 
  -8   3  14      847.19      874.56     91.24 o 
  -7   3  14      198.32      311.54     49.15 o 
  -6   3  14     9986.00     9822.02    265.25 o 
  -5   3  14     2656.73     2616.59    185.12 o 
  -4   3  14    20743.52    21123.99    407.23 o 
  -3   3  14     1204.31     1180.66     62.76 o 
  -2   3  14     4039.93     3946.83    108.96 o 
  -1   3  14       34.95       37.36     39.66 o 
   0   3  14      346.01      369.62     38.83 o 
   1   3  14      834.94      848.07     57.03 o 
   2   3  14     3376.99     3285.29     85.29 o 
   3   3  14     1591.64     1640.06     66.41 o 
   4   3  14    12676.25    12502.11    264.50 o 
   5   3  14      507.07      438.94     61.62 o 
   6   3  14     8183.79     8162.23    284.41 o 
   7   3  14     1547.25     1527.42    113.86 o 
   8   3  14      691.53      875.05    124.00 o 
  -9   4  14     5265.18     5597.66    259.37 o 
  -8   4  14     3105.20     3138.57    285.63 o 
  -7   4  14     1878.19     2033.85    104.16 o 
  -6   4  14       58.45       96.16     35.66 o 
  -5   4  14      185.63       92.14     43.42 o 
  -4   4  14      336.22      286.92     38.69 o 
  -3   4  14     2923.30     2914.48     94.65 o 
  -2   4  14     6318.16     6390.15    148.75 o 
  -1   4  14     7583.26     7409.83    162.04 o 
   0   4  14     2163.21     1977.65     77.67 o 
   1   4  14     4455.33     4452.24    116.63 o 
   2   4  14     7439.45     7357.65    186.29 o 
   3   4  14     1936.39     1905.81     76.00 o 
   4   4  14      203.85      271.25     49.29 o 
   5   4  14        3.97       19.22     28.97 o 
   6   4  14        0.40       18.53     40.81 o 
   7   4  14     2228.21     2131.04    129.71 o 
   8   4  14     3160.81     3146.91    162.89 o 
  -8   5  14       31.38       74.75     56.73 o 
  -7   5  14     4284.36     4225.96    146.40 o 
  -6   5  14      750.60      806.99     71.52 o 
  -5   5  14     2735.00     2704.65    108.11 o 
  -4   5  14     9864.39     9659.65    202.86 o 
  -3   5  14    22939.20    22223.67    563.38 o 
  -2   5  14       71.92      107.68     35.45 o 
  -1   5  14      148.99      109.82     28.50 o 
   0   5  14       96.93       89.78     26.88 o 
   1   5  14     1102.01     1172.85     62.38 o 
   2   5  14       21.14       27.54     20.30 o 
   3   5  14    12002.87    12317.35    389.57 o 
   4   5  14     2770.47     2400.22    121.89 o 
   5   5  14     3035.31     3091.47    118.69 o 
   6   5  14     2573.59     2408.22    131.44 o 
   7   5  14     4469.74     4432.29    182.04 o 
  -8   6  14     5878.69     5783.64    266.51 o 
  -7   6  14      512.87      587.68     66.00 o 
  -6   6  14       24.60       -2.50     29.09 o 
  -5   6  14        6.73       20.61     28.55 o 
  -4   6  14      503.07      462.96     48.56 o 
  -3   6  14      337.37      272.80     39.64 o 
  -2   6  14    17362.66    17338.85    307.60 o 
  -1   6  14       87.58       62.10     26.83 o 
   0   6  14    17085.50    16485.13    292.68 o 
   1   6  14      289.41      269.37     42.63 o 
   2   6  14    24346.24    23675.28    437.18 o 
   3   6  14      102.91       73.56     40.32 o 
   4   6  14       14.16       -5.11     33.22 o 
   5   6  14       61.55       98.05     43.81 o 
   6   6  14        4.41       66.59     43.90 o 
   7   6  14      322.85      229.01     62.87 o 
  -8   7  14      765.30     1035.38    128.86 o 
  -7   7  14     4704.10     4816.90    188.84 o 
  -6   7  14      950.94      947.83     74.36 o 
  -5   7  14     7205.75     7348.13    267.83 o 
  -4   7  14     5930.22     5745.95    149.04 o 
  -3   7  14     8466.18     8490.10    188.22 o 
  -2   7  14     4498.71     4326.64    165.89 o 
  -1   7  14      325.09      349.57     42.25 o 
   0   7  14      292.01      282.93     49.96 o 
   1   7  14        3.70       25.80     24.04 o 
   2   7  14     4961.09     5017.99    147.90 o 
   3   7  14     7913.79     7980.77    239.11 o 
   4   7  14     2821.36     2538.29    132.53 o 
   5   7  14     4814.01     4919.06    186.69 o 
   6   7  14      780.58      890.09    121.03 o 
   7   7  14     5246.92     5154.78    207.82 o 
  -7   8  14     3020.72     3004.95    156.12 o 
  -6   8  14      221.48      234.30     50.57 o 
  -5   8  14       28.51       21.79     31.16 o 
  -4   8  14      831.64      883.10     65.51 o 
  -3   8  14      321.77      281.32     42.17 o 
  -2   8  14     2833.75     2770.73    107.18 o 
  -1   8  14     6862.48     6856.14    163.34 o 
   0   8  14      256.54      215.45     37.29 o 
   1   8  14    14623.73    14747.62    309.80 o 
   2   8  14     5295.58     5488.29    191.38 o 
   3   8  14     1775.14     1845.05    116.09 o 
   4   8  14       30.09       42.90     43.63 o 
   5   8  14       62.12       81.87     47.74 o 
   6   8  14        2.95       31.00     48.83 o 
  -7   9  14      106.63       39.05     52.97 o 
  -6   9  14     5514.42     5631.09    178.53 o 
  -5   9  14      304.84      300.73     47.46 o 
  -4   9  14     7265.18     7337.58    233.41 o 
  -3   9  14      200.27      184.50     39.33 o 
  -2   9  14     4497.43     4627.40    166.95 o 
  -1   9  14      832.77      875.85     67.57 o 
   0   9  14      294.15      311.38     62.11 o 
   1   9  14      246.24      170.99     76.50 o 
   2   9  14     4880.25     5043.80    252.33 o 
   3   9  14      516.64      409.70     98.39 o 
   4   9  14     7776.85     7730.95    249.60 o 
   5   9  14      598.34      666.60    134.80 o 
   6   9  14     7914.78     8309.61    272.72 o 
  -6  10  14      925.89      910.32    100.12 o 
  -5  10  14      512.16      481.92     67.80 o 
  -4  10  14      357.82      386.40     52.32 o 
  -3  10  14      508.96      480.34     52.74 o 
  -2  10  14     1436.45     1315.95     80.78 o 
  -1  10  14     5914.10     6083.91    281.51 o 
   0  10  14     7587.68     7978.95    244.52 o 
   1  10  14     6881.10     7163.15    195.82 o 
   2  10  14      733.77      682.46     83.48 o 
   3  10  14      252.25      158.85     70.86 o 
   4  10  14      983.48      986.41     99.94 o 
   5  10  14       99.94       83.76     56.05 o 
  -6  11  14      967.45      950.08    182.40 o 
  -5  11  14     5530.76     5880.04    186.85 o 
  -4  11  14      861.74      734.22     77.95 o 
  -3  11  14     2102.38     2084.95    143.18 o 
  -2  11  14      639.02      772.96     82.43 o 
  -1  11  14     2309.94     2558.66    149.26 o 
   0  11  14        0.02       -2.96     34.12 o 
   1  11  14     1865.28     1758.99    107.89 o 
   2  11  14        7.56       45.98     47.09 o 
   3  11  14     1302.51     1197.64    143.42 o 
   4  11  14     1847.69     1867.82    131.76 o 
   5  11  14     6157.60     6865.29    247.36 o 
  -5  12  14      207.49      195.33     60.13 o 
  -4  12  14      510.15      469.16     67.78 o 
  -3  12  14        4.17      -31.76     38.07 o 
  -2  12  14     2027.95     2061.87    168.35 o 
  -1  12  14      267.60      285.86     52.70 o 
   0  12  14    11571.21    11712.04    281.17 o 
   1  12  14      708.03      547.74     80.45 o 
   2  12  14     2665.08     2460.15    146.74 o 
   3  12  14       66.65      115.31     54.45 o 
   4  12  14     1630.16     1808.12    137.16 o 
  -3  13  14     2498.74     2721.92    151.13 o 
  -2  13  14     1538.58     1540.17    107.90 o 
  -1  13  14     1434.52     1467.30    101.14 o 
   0  13  14       14.71       22.34     42.07 o 
   1  13  14     1683.82     1818.80    131.51 o 
   2  13  14     1052.97     1059.30    110.98 o 
  -1  14  14     2754.20     3111.81    141.03 o 
   0  14  14     2994.38     2845.64    139.01 o 
  -7   0  15     3615.13     3789.75    195.64 o 
  -5   0  15    21315.73    21419.70    818.13 o 
  -3   0  15    19756.31    19637.70    546.47 o 
  -1   0  15        8.17       22.10     40.57 o 
   1   0  15     1446.21     1516.31     87.30 o 
   3   0  15    19835.40    20334.15    438.74 o 
   5   0  15    11945.21    10778.73    349.47 o 
   7   0  15     6273.66     6071.30    367.67 o 
  -8   1  15     5337.85     5286.20    169.72 o 
  -7   1  15     2015.95     1857.78    101.53 o 
  -6   1  15     3900.98     3671.94    132.75 o 
  -5   1  15      228.86      141.22     42.19 o 
  -4   1  15       77.01       90.62     31.90 o 
  -3   1  15     1563.51     1444.13     82.71 o 
  -2   1  15     6151.24     6258.22    170.51 o 
  -1   1  15     4078.80     4129.40    217.21 o 
   0   1  15     4810.51     4776.03    122.49 o 
   1   1  15      698.10      650.82     49.22 o 
   2   1  15    11540.23    11728.83    201.46 o 
   3   1  15     1835.53     1811.92     68.37 o 
   4   1  15      480.76      438.04     59.21 o 
   5   1  15       68.15       44.28     32.88 o 
   6   1  15       75.42       80.49     47.79 o 
   7   1  15      754.24      579.60     98.15 o 
  -8   2  15      574.41      650.01     69.87 o 
  -7   2  15      269.56      252.47     49.46 o 
  -6   2  15     4295.50     4342.89    146.43 o 
  -5   2  15     3706.75     3559.44    157.47 o 
  -4   2  15     9690.04     9701.62    242.76 o 
  -3   2  15     3526.26     3320.21    119.16 o 
  -2   2  15     2801.11     3104.53    112.91 o 
  -1   2  15        0.45       37.94     25.03 o 
   0   2  15     1450.93     1430.43     77.80 o 
   1   2  15      283.34      325.89     46.72 o 
   2   2  15     4488.30     4704.84    122.25 o 
   3   2  15     4321.36     4367.00    106.10 o 
   4   2  15     7951.88     8156.01    177.44 o 
   5   2  15      702.25      698.93     76.72 o 
   6   2  15     6506.55     6662.76    219.68 o 
   7   2  15     1736.61     1791.65    121.41 o 
  -8   3  15       20.05       29.38     44.27 o 
  -7   3  15     4771.98     4811.11    159.05 o 
  -6   3  15       80.93       65.62     35.10 o 
  -5   3  15      411.60      419.96     53.20 o 
  -4   3  15       10.35       -1.46     26.96 o 
  -3   3  15     3837.90     4112.12    198.48 o 
  -2   3  15     1001.70      956.52     77.45 o 
  -1   3  15    19589.97    19937.50    339.51 o 
   0   3  15      686.00      676.92     51.93 o 
   1   3  15    14265.75    14672.55    267.02 o 
   2   3  15      359.72      284.61     38.68 o 
   3   3  15     2051.37     1939.78     79.44 o 
   4   3  15     1132.16     1159.74     74.40 o 
   5   3  15      520.59      432.53     65.18 o 
   6   3  15      146.94       78.23     47.38 o 
   7   3  15     3259.84     2801.31    230.64 o 
  -8   4  15      147.03      147.68     85.72 o 
  -7   4  15      306.94      321.22     54.43 o 
  -6   4  15     4229.23     4347.48    147.81 o 
  -5   4  15     5528.13     5493.65    166.31 o 
  -4   4  15     7768.04     7826.57    203.86 o 
  -3   4  15      692.42      766.49     55.85 o 
  -2   4  15     4906.35     4859.86    128.05 o 
  -1   4  15     1174.26     1076.58     62.76 o 
   0   4  15       14.42        8.75     24.65 o 
   1   4  15     1964.21     2096.46     83.03 o 
   2   4  15     1447.14     1641.64     74.25 o 
   3   4  15      691.22      652.40     94.21 o 
   4   4  15     6131.55     6003.66    200.30 o 
   5   4  15     6035.19     5962.75    170.33 o 
   6   4  15     5116.69     5454.86    196.89 o 
   7   4  15       37.48       89.39     51.41 o 
  -8   5  15     5006.37     4533.73    189.75 o 
  -7   5  15     1211.77     1238.52    108.32 o 
  -6   5  15     3280.38     3260.13    130.29 o 
  -5   5  15       65.32       49.78     33.73 o 
  -4   5  15     1002.81     1002.27     65.67 o 
  -3   5  15       70.06       55.24     28.18 o 
  -2   5  15     1274.93     1266.90     80.77 o 
  -1   5  15     2163.17     1896.21     80.54 o 
   0   5  15    13337.40    13475.27    254.15 o 
   1   5  15     9978.17     9941.17    203.55 o 
   2   5  15     1509.50     1483.48     71.52 o 
   3   5  15      178.55      226.84     51.53 o 
   4   5  15     2751.08     2555.02    127.87 o 
   5   5  15      161.86       92.03     86.78 o 
   6   5  15     1926.47     1892.58    120.98 o 
   7   5  15     1268.25     1087.15    168.85 o 
  -8   6  15      154.89      126.79     65.48 o 
  -7   6  15     3685.50     3470.03    179.31 o 
  -6   6  15       10.58      -10.11     33.53 o 
  -5   6  15    14832.78    14672.18    283.45 o 
  -4   6  15       38.45        3.61     27.34 o 
  -3   6  15     7184.76     7242.65    170.79 o 
  -2   6  15      212.26      176.38     34.79 o 
  -1   6  15     3097.42     3016.82    100.58 o 
   0   6  15      319.81      360.35     43.64 o 
   1   6  15     4835.85     4739.13    127.43 o 
   2   6  15      279.32      227.80     42.17 o 
   3   6  15     1928.60     2022.08    116.01 o 
   4   6  15      164.66      127.63     48.77 o 
   5   6  15    13843.67    13895.18    359.64 o 
   6   6  15      965.16      942.60    123.53 o 
   7   6  15     2752.81     2578.94    175.72 o 
  -7   7  15     1598.13     1533.83    211.80 o 
  -6   7  15     1008.77      887.36     69.35 o 
  -5   7  15        3.07      -35.92     34.37 o 
  -4   7  15     1024.87      863.56     64.80 o 
  -3   7  15     3262.09     3331.82    161.84 o 
  -2   7  15     3800.22     3374.96    110.20 o 
  -1   7  15     1631.12     1660.87     79.75 o 
   0   7  15     8948.04     8958.56    194.00 o 
   1   7  15     3863.41     3941.47    185.50 o 
   2   7  15     3233.64     3173.36    162.52 o 
   3   7  15      407.70      365.69     63.47 o 
   4   7  15     3480.90     3476.93    158.58 o 
   5   7  15       63.06      107.04     47.51 o 
   6   7  15     1360.72     1281.68    143.79 o 
  -7   8  15      156.29       65.74     64.08 o 
  -6   8  15     3746.72     3754.03    127.52 o 
  -5   8  15     3536.04     3767.96    176.01 o 
  -4   8  15    10937.49    10609.43    228.52 o 
  -3   8  15      981.68     1050.32     70.51 o 
  -2   8  15     2547.49     2575.64    107.87 o 
  -1   8  15      257.98      208.94     39.37 o 
   0   8  15       68.67       68.34     30.84 o 
   1   8  15      599.06      661.25     63.39 o 
   2   8  15     1773.15     1748.09    114.23 o 
   3   8  15      382.35      260.28     57.21 o 
   4   8  15     5388.67     5783.60    208.91 o 
   5   8  15     1888.62     1930.01    129.36 o 
   6   8  15     5712.76     5333.95    264.92 o 
  -6   9  15        2.25      -12.77     38.39 o 
  -5   9  15      712.69      693.02     66.42 o 
  -4   9  15       58.23       29.37     32.64 o 
  -3   9  15     1783.72     1519.92     82.92 o 
  -2   9  15      108.11       71.60     33.44 o 
  -1   9  15     7043.96     6918.13    169.82 o 
   0   9  15        0.78      -18.11     31.43 o 
   1   9  15    11800.14    11703.34    271.25 o 
   2   9  15     1647.91     1613.25    114.72 o 
   3   9  15     2016.78     2280.72    135.78 o 
   4   9  15       96.87       55.08     53.57 o 
   5   9  15       20.26      -33.21     44.10 o 
  -6  10  15     2909.05     2740.04    132.98 o 
  -5  10  15     2317.01     2515.28    123.94 o 
  -4  10  15     5520.61     5449.14    211.08 o 
  -3  10  15     2443.18     2393.85    109.17 o 
  -2  10  15     1385.61     1520.90     92.59 o 
  -1  10  15       41.76       97.60     39.04 o 
   0  10  15       15.28       14.68     35.73 o 
   1  10  15       59.36       52.50     35.58 o 
   2  10  15     2346.12     2088.36    132.69 o 
   3  10  15     4074.98     4019.96    181.18 o 
   4  10  15     4000.47     4074.46    183.33 o 
   5  10  15     1010.29     1062.02    112.09 o 
  -5  11  15       31.34       42.97     47.80 o 
  -4  11  15      160.26       90.21     47.80 o 
  -3  11  15      268.31      184.18     44.30 o 
  -2  11  15     2376.81     2359.85    117.99 o 
  -1  11  15     1510.33     1743.82    102.87 o 
   0  11  15     3500.52     3557.93    140.99 o 
   1  11  15     1430.97     1299.41    125.74 o 
   2  11  15     5339.89     5071.43    321.59 o 
   3  11  15      180.90       61.86     67.25 o 
   4  11  15       24.42       54.56     53.15 o 
  -4  12  15       46.34      -14.83     44.76 o 
  -3  12  15     6353.49     6624.77    179.54 o 
  -2  12  15        9.30       24.37     38.34 o 
  -1  12  15     1136.66     1220.50     93.43 o 
   0  12  15       36.96      -16.37     36.84 o 
   1  12  15      117.45       37.26     50.18 o 
   2  12  15        2.14       55.66     52.63 o 
   3  12  15     5830.79     6037.16    231.26 o 
  -2  13  15     4196.66     4197.30    182.15 o 
  -1  13  15     2348.77     2434.51    134.47 o 
   0  13  15     7120.15     7310.70    216.97 o 
   1  13  15     2195.19     2238.86    148.05 o 
  -8   0  16     3685.70     3944.31    213.24 o 
  -6   0  16     2320.26     2226.18    156.58 o 
  -4   0  16      700.40      733.24     96.08 o 
  -2   0  16     9425.33     9729.07    331.05 o 
   0   0  16    32165.46    32269.61    814.75 o 
   2   0  16     6675.28     6837.81    201.01 o 
   4   0  16     1307.53     1464.79    120.57 o 
   6   0  16     1480.74     1310.86    172.82 o 
  -8   1  16      753.88      608.36     72.81 o 
  -7   1  16      903.03     1044.54    109.15 o 
  -6   1  16     3165.55     3037.77    127.67 o 
  -5   1  16     8955.44     8891.63    228.00 o 
  -4   1  16     1689.80     1645.59     92.25 o 
  -3   1  16     4587.36     4644.26    148.51 o 
  -2   1  16     1906.53     1880.91     94.84 o 
  -1   1  16    12687.21    12214.75    271.47 o 
   0   1  16       45.20       55.92     31.45 o 
   1   1  16      994.04     1041.28     61.21 o 
   2   1  16     2001.42     2030.59     82.68 o 
   3   1  16     4234.60     4163.63    120.42 o 
   4   1  16     2081.98     2190.56     88.60 o 
   5   1  16    10427.47     9914.63    274.35 o 
   6   1  16      911.56      957.97     93.49 o 
   7   1  16     1172.24     1064.16    125.70 o 
  -8   2  16      109.68       77.95     48.20 o 
  -7   2  16     6001.72     6035.38    184.64 o 
  -6   2  16      743.78      742.69     71.84 o 
  -5   2  16      142.73       79.66     38.28 o 
  -4   2  16      825.99      783.52     69.86 o 
  -3   2  16      463.03      465.80     56.38 o 
  -2   2  16      229.75      154.78     39.66 o 
  -1   2  16     9354.02     9158.27    233.78 o 
   0   2  16     4348.46     4412.07    120.70 o 
   1   2  16     7689.20     8122.92    177.38 o 
   2   2  16      883.94      834.58     58.33 o 
   3   2  16     3528.72     3584.79    109.07 o 
   4   2  16      960.55     1006.58     71.54 o 
   5   2  16       20.23       51.39     46.59 o 
   6   2  16     1428.24     1457.67    173.77 o 
   7   2  16     2086.86     1932.83    155.66 o 
  -8   3  16      822.45      778.00     95.04 o 
  -7   3  16      191.41      218.23     50.03 o 
  -6   3  16     7019.00     7152.44    232.97 o 
  -5   3  16       58.45       63.28     38.51 o 
  -4   3  16    10451.80    10504.99    252.64 o 
  -3   3  16       16.48      -21.48     28.00 o 
  -2   3  16     3643.06     3709.34    129.19 o 
  -1   3  16        2.97       13.01     25.30 o 
   0   3  16      880.57      830.02     60.53 o 
   1   3  16      291.60      258.37     54.72 o 
   2   3  16     3316.99     3583.76    108.77 o 
   3   3  16      137.10       85.14     35.08 o 
   4   3  16     8920.80     9183.06    259.95 o 
   5   3  16        4.53      -19.81     38.80 o 
   6   3  16     4847.52     4858.19    187.61 o 
   7   3  16      424.31      301.71     79.34 o 
  -8   4  16     2532.89     2435.79    147.83 o 
  -7   4  16     2280.13     2466.47    160.74 o 
  -6   4  16      108.69       77.68     40.12 o 
  -5   4  16      149.95      138.39     62.73 o 
  -4   4  16       32.94       17.71     30.44 o 
  -3   4  16     1716.73     1761.29     94.13 o 
  -2   4  16     6418.07     6623.57    159.77 o 
  -1   4  16     5994.49     5684.03    150.75 o 
   0   4  16     2593.75     2526.27     92.86 o 
   1   4  16     9490.22     9547.74    213.67 o 
   2   4  16     2526.23     2609.40     94.45 o 
   3   4  16     3854.55     3491.35    195.87 o 
   4   4  16      230.89      161.05     83.40 o 
   5   4  16       68.68      -11.83     53.55 o 
   6   4  16        0.45      -13.03     53.90 o 
  -7   5  16     2674.75     2872.91    130.96 o 
  -6   5  16     1898.04     1634.23    100.10 o 
  -5   5  16     4220.00     4377.25    151.23 o 
  -4   5  16     1688.02     1824.95    105.22 o 
  -3   5  16    12955.20    12979.97    277.10 o 
  -2   5  16     1357.40     1231.59     71.09 o 
  -1   5  16     2452.98     2362.17     92.71 o 
   0   5  16       82.54       99.60     31.93 o 
   1   5  16      223.34      267.47     40.01 o 
   2   5  16     1978.24     1993.64     84.88 o 
   3   5  16     7775.94     7622.65    382.51 o 
   4   5  16     1114.57     1194.55    114.10 o 
   5   5  16     3285.79     3456.53    155.45 o 
   6   5  16     1188.90     1439.21    197.06 o 
  -7   6  16      224.15      185.71     52.85 o 
  -6   6  16      355.92      294.44     55.84 o 
  -5   6  16       48.54       13.81     35.58 o 
  -4   6  16      538.35      376.74     72.04 o 
  -3   6  16       38.19       79.32     31.65 o 
  -2   6  16    12157.36    12255.03    246.22 o 
  -1   6  16      376.15      371.90     45.40 o 
   0   6  16    10906.09    10789.46    223.06 o 
   1   6  16      287.47      258.66     39.73 o 
   2   6  16    11167.27    10898.75    251.35 o 
   3   6  16      102.52      131.57     47.93 o 
   4   6  16      532.75      360.26     68.10 o 
   5   6  16        3.65       -9.19     43.69 o 
   6   6  16      100.41       42.31     81.10 o 
  -7   7  16     4351.53     4551.42    323.30 o 
  -6   7  16     2423.76     2432.78    158.39 o 
  -5   7  16     3878.11     3953.63    129.77 o 
  -4   7  16     1939.58     1996.50     93.09 o 
  -3   7  16    12730.22    12912.83    259.47 o 
  -2   7  16     3202.89     3174.44    111.79 o 
  -1   7  16      370.68      361.64     45.45 o 
   0   7  16       33.56       50.16     29.04 o 
   1   7  16      188.19      162.32     66.28 o 
   2   7  16     1130.51     1085.88     96.83 o 
   3   7  16     6514.90     6536.70    221.78 o 
   4   7  16     2433.67     2337.74    169.89 o 
   5   7  16     2739.94     3103.12    160.35 o 
   6   7  16      557.14      474.93     98.86 o 
  -6   8  16      185.78      118.66     58.13 o 
  -5   8  16      685.39      629.55     63.51 o 
  -4   8  16      343.34      384.50     51.59 o 
  -3   8  16      962.32     1027.56    103.00 o 
  -2   8  16     1208.10     1306.49    124.72 o 
  -1   8  16     7858.60     7997.65    189.70 o 
   0   8  16      990.06     1038.67     78.82 o 
   1   8  16     6638.19     6846.64    190.33 o 
   2   8  16     1263.44     1244.26    113.13 o 
   3   8  16     2923.16     3210.89    158.06 o 
   4   8  16        1.65       87.08     49.26 o 
   5   8  16       58.69      152.12     57.13 o 
  -6   9  16     5137.31     4974.56    173.38 o 
  -5   9  16      579.77      607.85     63.21 o 
  -4   9  16     7810.51     8262.54    241.81 o 
  -3   9  16        2.51       55.29     33.21 o 
  -2   9  16     3959.17     4146.27    130.46 o 
  -1   9  16      221.83      156.40     38.30 o 
   0   9  16      106.31      100.04     41.32 o 
   1   9  16       17.52        8.40     34.33 o 
   2   9  16     2724.41     2901.34    153.50 o 
   3   9  16      369.60      325.08     63.30 o 
   4   9  16     6193.91     6250.43    396.88 o 
   5   9  16      645.19      716.42     96.15 o 
  -5  10  16       57.17       93.64     48.56 o 
  -4  10  16     1137.51     1245.99     84.75 o 
  -3  10  16      642.61      688.24     81.59 o 
  -2  10  16      208.23      210.43     45.19 o 
  -1  10  16     5455.25     5448.74    176.42 o 
   0  10  16     4278.35     4053.15    146.06 o 
   1  10  16     3603.15     3852.54    199.64 o 
   2  10  16      575.78      660.94     86.54 o 
   3  10  16     1077.30     1006.27    104.13 o 
   4  10  16     1064.79     1028.45    109.30 o 
  -4  11  16     1412.96     1305.34     98.83 o 
  -3  11  16     1918.63     2082.66    152.96 o 
  -2  11  16      180.20      196.48     51.03 o 
  -1  11  16     1491.11     1543.14    101.92 o 
   0  11  16       27.84       42.36     42.25 o 
   1  11  16     1493.09     1641.46    125.70 o 
   2  11  16      283.14      237.74     64.18 o 
   3  11  16     1235.62     1436.20    150.45 o 
  -2  12  16     2588.81     2534.81    128.06 o 
  -1  12  16      114.26      121.27     48.16 o 
   0  12  16     6935.18     6803.53    206.82 o 
   1  12  16      956.53      895.11    102.39 o 
  -7   0  17     8694.36     8615.50    333.09 o 
  -5   0  17     9705.88     9521.49    565.80 o 
  -3   0  17    12428.31    12577.81    406.95 o 
  -1   0  17        8.41       51.08     43.97 o 
   1   0  17        8.57       75.28     48.16 o 
   3   0  17    14698.61    15180.85    361.45 o 
   5   0  17     4540.19     4394.56    212.59 o 
  -7   1  17     1739.65     1906.42    167.49 o 
  -6   1  17     1043.37      981.32     98.66 o 
  -5   1  17      214.98      227.33     47.83 o 
  -4   1  17      253.27      137.94     58.93 o 
  -3   1  17      646.35      659.03     66.55 o 
  -2   1  17    11047.23    11349.01    281.08 o 
  -1   1  17      761.14      836.79     92.98 o 
   0   1  17     5004.70     5209.48    158.18 o 
   1   1  17     1377.32     1476.29     85.59 o 
   2   1  17     8963.07     9091.64    195.78 o 
   3   1  17      375.13      384.99     46.23 o 
   4   1  17       50.11      -13.48     35.96 o 
   5   1  17        0.84       23.80     44.97 o 
   6   1  17       47.84       -8.35     43.99 o 
  -7   2  17     2161.99     1949.22    112.48 o 
  -6   2  17     5132.01     5053.25    235.43 o 
  -5   2  17       43.51       34.22     33.41 o 
  -4   2  17     8052.24     8284.15    271.04 o 
  -3   2  17     3276.06     3463.14    129.95 o 
  -2   2  17     7724.41     7496.34    201.98 o 
  -1   2  17        5.27       53.75     32.52 o 
   0   2  17        7.93        6.79     30.75 o 
   1   2  17      334.79      321.26     43.23 o 
   2   2  17     1255.84     1385.76     72.87 o 
   3   2  17     2745.54     2785.89    134.17 o 
   4   2  17     7762.91     7635.41    234.21 o 
   5   2  17       21.14       -4.76     42.16 o 
   6   2  17     4127.10     4491.92    181.25 o 
  -7   3  17     2922.57     2953.56    135.03 o 
  -6   3  17      619.03      655.61     71.83 o 
  -5   3  17       47.65       82.35     39.46 o 
  -4   3  17        7.87        7.26     29.70 o 
  -3   3  17     3347.36     3385.19    156.63 o 
  -2   3  17      785.64      728.56     69.58 o 
  -1   3  17     8986.07     8806.54    222.58 o 
   0   3  17      547.21      527.70     59.90 o 
   1   3  17     8530.42     8697.35    216.45 o 
   2   3  17      206.34      161.05     36.54 o 
   3   3  17     2625.07     2799.39    115.91 o 
   4   3  17      548.67      630.46     78.25 o 
   5   3  17        3.09      -22.66     56.09 o 
   6   3  17      315.44      241.76    110.14 o 
  -7   4  17      165.35      256.48     71.41 o 
  -6   4  17     2837.18     2801.15    183.33 o 
  -5   4  17     2790.94     2836.66    125.38 o 
  -4   4  17     4543.17     4825.27    159.35 o 
  -3   4  17      445.95      386.05     55.21 o 
  -2   4  17     4916.78     5138.68    161.07 o 
  -1   4  17     1238.31     1213.27     74.21 o 
   0   4  17      322.51      309.62     50.33 o 
   1   4  17     1601.39     1523.48     81.74 o 
   2   4  17     5797.64     6002.12    152.58 o 
   3   4  17      845.60      795.34     82.78 o 
   4   4  17     4013.33     4085.43    168.86 o 
   5   4  17     4745.07     4719.54    229.84 o 
   6   4  17     3669.23     3529.12    211.80 o 
  -7   5  17     1205.20     1168.79     93.38 o 
  -6   5  17     4019.31     4106.35    153.65 o 
  -5   5  17      111.82       79.35     40.40 o 
  -4   5  17      597.41      576.47    104.21 o 
  -3   5  17       87.98        6.62     32.87 o 
  -2   5  17     2995.90     3184.17    111.58 o 
  -1   5  17     2113.69     2055.69     91.02 o 
   0   5  17    10550.07    10710.27    224.15 o 
   1   5  17     1079.95     1170.26    105.51 o 
   2   5  17     3732.86     3907.22    134.20 o 
   3   5  17     1194.58     1163.91    154.54 o 
   4   5  17     2458.54     2642.05    139.79 o 
   5   5  17        0.24      -47.00    110.69 o 
   6   5  17     3026.86     3108.25    203.52 o 
  -6   6  17       57.16       -8.75     36.92 o 
  -5   6  17    10413.78    10378.03    263.49 o 
  -4   6  17        0.63       16.71     35.68 o 
  -3   6  17     3512.87     3504.69    118.10 o 
  -2   6  17      410.13      359.42     48.81 o 
  -1   6  17     3129.29     3116.81    109.57 o 
   0   6  17       16.89      -17.97     28.09 o 
   1   6  17     1857.78     1705.56     84.29 o 
   2   6  17      713.93      683.43     83.41 o 
   3   6  17     2974.89     2715.45    143.12 o 
   4   6  17      126.50       76.79     51.37 o 
   5   6  17     9249.34     9835.15    296.30 o 
  -6   7  17     1819.44     1789.37    110.40 o 
  -5   7  17       34.60       55.72     45.62 o 
  -4   7  17      836.38      696.68     71.99 o 
  -3   7  17     1548.39     1546.30     85.73 o 
  -2   7  17     2788.74     2846.14    109.55 o 
  -1   7  17     3093.25     3220.22    134.47 o 
   0   7  17     9576.18     9495.69    210.77 o 
   1   7  17     1588.41     1735.13     97.70 o 
   2   7  17     2854.59     2570.99    154.30 o 
   3   7  17     1030.90     1228.27    116.33 o 
   4   7  17     1936.57     2163.92    173.83 o 
   5   7  17       10.35        9.83     51.99 o 
  -5   8  17     1510.60     1530.43    102.43 o 
  -4   8  17     8169.87     8516.98    218.18 o 
  -3   8  17     1216.23     1155.34     78.06 o 
  -2   8  17     4934.62     4603.20    139.91 o 
  -1   8  17     1933.61     1957.92     93.62 o 
   0   8  17      238.24      291.61     53.35 o 
   1   8  17     1194.12     1033.52     81.20 o 
   2   8  17     2294.45     2243.95    142.64 o 
   3   8  17      245.27      257.62     62.38 o 
   4   8  17     5127.64     5490.68    260.44 o 
  -5   9  17      384.43      455.83     60.07 o 
  -4   9  17     1003.55      980.21     77.37 o 
  -3   9  17     1285.61     1343.69     85.47 o 
  -2   9  17      582.57      423.22     55.28 o 
  -1   9  17     5004.04     4757.80    166.81 o 
   0   9  17      240.50      220.93     49.95 o 
   1   9  17     5583.97     5370.33    362.82 o 
   2   9  17     1177.06     1195.03    109.48 o 
   3   9  17     4489.78     4658.22    196.81 o 
   4   9  17      105.76      205.87    102.67 o 
  -4  10  17     5159.52     5291.12    161.27 o 
  -3  10  17     4349.26     4531.70    145.72 o 
  -2  10  17     2484.28     2572.86    111.62 o 
  -1  10  17      112.02       75.59     44.32 o 
   0  10  17       25.96       34.09     40.96 o 
   1  10  17        6.49      -22.70     42.16 o 
   2  10  17     2716.61     2865.57    213.77 o 
   3  10  17     2800.30     2932.09    165.64 o 
  -3  11  17      126.87      187.92     49.91 o 
  -2  11  17     3692.18     3918.44    153.91 o 
  -1  11  17     1335.80     1404.77    102.19 o 
   0  11  17     1232.73     1436.08    102.04 o 
   1  11  17     1308.50     1235.56    117.75 o 
  -6   0  18     3413.21     3682.86    307.54 o 
  -4   0  18      798.17      624.10    110.64 o 
  -2   0  18     2438.66     2571.24    259.10 o 
   0   0  18    24697.19    23424.45    647.29 o 
   2   0  18     5466.54     5999.52    248.17 o 
   4   0  18     1565.53     1681.07    171.39 o 
   6   0  18     1856.01     1694.20    213.18 o 
  -7   1  18     2517.14     2529.48    210.12 o 
  -6   1  18     1510.35     1794.81    141.09 o 
  -5   1  18     5713.10     5986.21    187.85 o 
  -4   1  18     2586.33     2699.90    124.97 o 
  -3   1  18     7622.56     7706.58    213.30 o 
  -2   1  18     1619.48     1588.53    102.94 o 
  -1   1  18     6476.68     6835.61    194.88 o 
   0   1  18       76.23       73.27     37.22 o 
   1   1  18     2540.44     2555.89    113.14 o 
   2   1  18      457.60      504.93     58.95 o 
   3   1  18     2866.59     2880.08    105.05 o 
   4   1  18      912.46      853.58    140.83 o 
   5   1  18     5234.21     4856.59    233.40 o 
   6   1  18      761.34      532.59     99.53 o 
  -7   2  18     2890.69     2860.04    137.57 o 
  -6   2  18      457.75      423.24     72.75 o 
  -5   2  18      648.82      656.49    154.32 o 
  -4   2  18       34.89      -22.33     35.11 o 
  -3   2  18     1648.39     1715.51    113.19 o 
  -2   2  18      905.03      821.16     83.78 o 
  -1   2  18     7853.62     8003.64    214.04 o 
   0   2  18     3497.47     3770.06    194.87 o 
   1   2  18     8464.43     8115.01    211.86 o 
   2   2  18      379.66      387.39     63.36 o 
   3   2  18     1328.18     1294.38     86.29 o 
   4   2  18     1369.35     1459.89    136.73 o 
   5   2  18       35.37      123.08     66.64 o 
  -7   3  18      218.58      308.60     69.31 o 
  -6   3  18     3874.09     4019.58    155.80 o 
  -5   3  18        0.75       18.27     43.62 o 
  -4   3  18     5706.53     6039.78    186.24 o 
  -3   3  18      515.55      571.90     67.06 o 
  -2   3  18     4316.87     4387.55    150.95 o 
  -1   3  18      121.78       57.13     36.81 o 
   0   3  18       60.38       33.70     34.90 o 
   1   3  18     1110.08     1118.52     70.59 o 
   2   3  18     7730.59     8010.92    212.56 o 
   3   3  18       35.54       43.05     37.77 o 
   4   3  18     6028.27     5970.17    208.15 o 
   5   3  18       60.11      -26.59     66.27 o 
  -6   4  18      224.16      153.59     51.76 o 
  -5   4  18      441.43      303.70     56.38 o 
  -4   4  18      131.90       77.73     40.53 o 
  -3   4  18     3765.17     3708.40    142.23 o 
  -2   4  18     2395.75     2615.43    120.54 o 
  -1   4  18     6730.81     6616.13    190.64 o 
   0   4  18     1351.55     1119.56     72.00 o 
   1   4  18     6263.59     6030.13    157.68 o 
   2   4  18     3172.84     3253.68    113.49 o 
   3   4  18     2121.64     2307.95    180.87 o 
   4   4  18        0.40      -30.30     43.71 o 
   5   4  18       32.69      -75.74     50.50 o 
  -6   5  18      245.80      294.64     60.13 o 
  -5   5  18     4183.80     4041.45    155.00 o 
  -4   5  18     1952.48     1843.51    107.02 o 
  -3   5  18     7534.55     7224.11    206.43 o 
  -2   5  18     2806.83     2553.86    118.91 o 
  -1   5  18      657.46      588.85    109.63 o 
   0   5  18      114.49       84.88     33.96 o 
   1   5  18        5.82       -2.32     31.94 o 
   2   5  18     2312.13     2250.40    108.18 o 
   3   5  18     7923.99     7777.59    248.87 o 
   4   5  18     1018.58     1153.34    213.95 o 
   5   5  18     2036.54     2207.19    175.28 o 
  -6   6  18      717.77      814.76     83.68 o 
  -5   6  18        9.52       20.85     39.90 o 
  -4   6  18        5.16        6.29     35.79 o 
  -3   6  18        0.72        6.33     35.12 o 
  -2   6  18     8683.51     8487.55    236.99 o 
  -1   6  18       57.60       37.36     34.05 o 
   0   6  18     5213.83     5217.05    147.00 o 
   1   6  18      265.01      215.77     49.05 o 
   2   6  18    10159.82    10624.58    304.47 o 
   3   6  18      444.92      386.90    101.75 o 
   4   6  18      790.76      707.80     89.48 o 
  -5   7  18     4339.87     4376.36    163.49 o 
  -4   7  18     2325.49     2321.13    121.32 o 
  -3   7  18     5360.46     5474.38    178.64 o 
  -2   7  18      712.50      757.98     71.53 o 
  -1   7  18      822.25      736.52     66.32 o 
   0   7  18        0.49      -20.63     30.71 o 
   1   7  18       86.00      114.29     44.92 o 
   2   7  18      466.73      498.18    119.24 o 
   3   7  18     4116.02     4200.08    183.94 o 
   4   7  18     2155.48     2020.25    136.27 o 
  -5   8  18      273.27      202.90     54.95 o 
  -4   8  18        0.44      -42.65     36.82 o 
  -3   8  18     1189.44     1195.80     81.75 o 
  -2   8  18     1141.65     1131.38     79.48 o 
  -1   8  18     3599.04     3847.71    128.85 o 
   0   8  18       83.36       88.12     42.69 o 
   1   8  18     4802.69     4953.39    165.16 o 
   2   8  18     1513.69     1573.28    206.12 o 
   3   8  18     2746.71     2883.36    159.94 o 
  -4   9  18     4346.21     4502.88    148.85 o 
  -3   9  18        3.22       25.14     36.99 o 
  -2   9  18     4304.84     4273.22    140.37 o 
  -1   9  18      630.18      759.86     97.66 o 
   0   9  18      266.04      174.73     48.54 o 
   1   9  18        1.89       40.58     49.38 o 
   2   9  18     3040.18     2748.52    276.44 o 
  -2  10  18      772.21      708.76     82.25 o 
  -1  10  18     3520.09     3687.94    227.32 o 
   0  10  18     3050.56     3066.50    139.46 o 
   1  10  18     2434.67     2348.57    149.37 o 
  -5   0  19     5906.14     5992.74    272.02 o 
  -3   0  19    12430.50    12506.43    425.14 o 
  -1   0  19     1883.26     1776.01    145.97 o 
   1   0  19     1207.17     1295.26    211.76 o 
   3   0  19     8231.49     8682.78    480.86 o 
  -6   1  19     1106.76     1234.86     99.78 o 
  -5   1  19      227.83      171.63     52.05 o 
  -4   1  19        0.76        1.50     35.06 o 
  -3   1  19      428.21      355.82     57.14 o 
  -2   1  19     4706.51     4835.87    236.70 o 
  -1   1  19      799.99     1118.34     85.41 o 
   0   1  19     4740.20     4868.57    161.16 o 
   1   1  19      318.39      354.99     55.37 o 
   2   1  19     7789.63     7870.67    213.09 o 
   3   1  19     1482.08     1418.24    110.15 o 
   4   1  19       16.02      -28.54     57.86 o 
   5   1  19       87.11       40.26     69.62 o 
  -6   2  19     4553.46     4706.35    169.95 o 
  -5   2  19      138.97      131.35     45.84 o 
  -4   2  19     5929.82     6120.89    192.48 o 
  -3   2  19     1749.33     1769.15    104.88 o 
  -2   2  19     3790.70     4102.86    151.48 o 
  -1   2  19      361.70      350.77     57.64 o 
   0   2  19      145.39      126.14     44.80 o 
   1   2  19       52.13        3.72     38.18 o 
   2   2  19     1732.30     1790.68    100.65 o 
   3   2  19     4488.16     4552.56    182.25 o 
   4   2  19     3509.33     3134.84    191.69 o 
   5   2  19      100.43       37.02     70.54 o 
  -6   3  19      334.02      433.21     79.75 o 
  -5   3  19       80.99       41.09     40.13 o 
  -4   3  19      100.69       95.82     45.40 o 
  -3   3  19     1956.53     1954.04    162.87 o 
  -2   3  19      244.61      231.00     50.61 o 
  -1   3  19     8688.07     8672.92    254.96 o 
   0   3  19       53.12       90.77     40.48 o 
   1   3  19     6576.84     6590.14    271.32 o 
   2   3  19        3.71       22.83     37.77 o 
   3   3  19     3554.94     3776.97    187.08 o 
   4   3  19      479.70      449.34     96.06 o 
  -6   4  19     3055.07     3049.90    149.11 o 
  -5   4  19     3701.24     3944.15    200.57 o 
  -4   4  19     2414.09     2637.61    129.79 o 
  -3   4  19      260.74      242.54     51.32 o 
  -2   4  19     2738.67     2783.86    127.73 o 
  -1   4  19      432.43      399.27     66.70 o 
   0   4  19       26.82       35.09     36.68 o 
   1   4  19     1084.77     1186.91     90.62 o 
   2   4  19     2333.78     2297.88    101.23 o 
   3   4  19      616.48      612.36     82.42 o 
   4   4  19     4324.51     4117.98    267.34 o 
  -5   5  19      502.18      537.47     78.87 o 
  -4   5  19     1116.86     1152.14     91.92 o 
  -3   5  19      186.55      138.43     46.62 o 
  -2   5  19     2392.26     2180.21    115.16 o 
  -1   5  19     1137.75     1049.83     89.59 o 
   0   5  19     9276.26     9240.44    239.65 o 
   1   5  19     1350.88     1288.08    123.46 o 
   2   5  19     1871.08     1970.06    161.34 o 
   3   5  19      844.73      683.69     89.95 o 
   4   5  19     1974.25     1848.49    129.74 o 
  -5   6  19     7160.04     7565.67    256.95 o 
  -4   6  19      163.17      159.15     52.25 o 
  -3   6  19     4002.22     4003.01    152.10 o 
  -2   6  19      314.08      181.60     50.34 o 
  -1   6  19     2808.40     2804.28    127.33 o 
   0   6  19       33.06        2.88     32.93 o 
   1   6  19     2014.07     2275.11    157.72 o 
   2   6  19        6.79       30.21     52.30 o 
   3   6  19     3022.17     3227.83    166.36 o 
  -4   7  19     1135.51     1192.53     96.36 o 
  -3   7  19      643.26      593.18     73.96 o 
  -2   7  19     2022.96     1726.27    105.77 o 
  -1   7  19     1223.89     1113.94    100.29 o 
   0   7  19     6486.89     6919.87    201.79 o 
   1   7  19     1298.37     1434.55     97.71 o 
   2   7  19     1505.17     1351.77    118.00 o 
   3   7  19      499.99      535.71     87.17 o 
  -3   8  19      990.18      801.31     99.37 o 
  -2   8  19     2795.72     2605.17    112.91 o 
  -1   8  19     2464.98     2534.24    112.97 o 
   0   8  19      530.77      569.21     70.51 o 
   1   8  19     1076.22     1206.15    132.03 o 
   2   8  19     2083.63     2237.41    146.86 o 
  -2   9  19       28.03       16.15     40.76 o 
  -1   9  19     3599.41     3450.27    155.12 o 
   0   9  19        8.58       -6.74     45.18 o 
  -4   0  20      708.97      563.65    104.16 o 
  -2   0  20     4049.47     3802.89    490.97 o 
   0   0  20    11656.56    11626.34    402.48 o 
   2   0  20     4615.98     5101.85    241.42 o 
   4   0  20     1867.70     1817.22    231.07 o 
  -5   1  20     6094.47     6959.59    359.98 o 
  -4   1  20      754.12      802.66    123.90 o 
  -3   1  20     2959.74     3124.61    141.01 o 
  -2   1  20     2516.29     2434.18    125.09 o 
  -1   1  20     3878.27     3838.39    149.72 o 
   0   1  20      122.29       97.32     63.66 o 
   1   1  20      671.80      742.39     79.48 o 
   2   1  20     1398.56     1404.52     95.02 o 
   3   1  20     1251.77     1196.62    107.67 o 
   4   1  20      249.82      485.11    144.90 o 
  -5   2  20      144.71      113.57     67.77 o 
  -4   2  20      785.71      720.58     80.49 o 
  -3   2  20     1311.96     1287.36     96.79 o 
  -2   2  20      445.65      339.77     73.46 o 
  -1   2  20     5435.11     5484.73    208.60 o 
   0   2  20     1618.87     1738.80    105.17 o 
   1   2  20     5260.95     5503.45    202.62 o 
   2   2  20      607.04      625.03     85.24 o 
   3   2  20     2502.12     2335.10    139.13 o 
   4   2  20     1108.91     1005.55    194.47 o 
  -5   3  20        1.91        0.16     40.64 o 
  -4   3  20     5750.32     5983.37    308.62 o 
  -3   3  20      318.68      292.95     56.11 o 
  -2   3  20     3701.31     3789.51    149.91 o 
  -1   3  20       13.25       29.56     39.57 o 
   0   3  20       39.70       39.96     42.22 o 
   1   3  20      188.75      183.12     54.66 o 
   2   3  20     4276.58     4467.90    158.17 o 
   3   3  20      100.75      118.28     69.53 o 
  -4   4  20       31.26       69.79     45.68 o 
  -3   4  20      629.25      601.06     72.45 o 
  -2   4  20     1867.41     1850.25    110.99 o 
  -1   4  20     5945.52     5864.79    187.29 o 
   0   4  20     1332.54     1316.61    104.98 o 
   1   4  20     5791.13     6176.71    190.86 o 
   2   4  20     3630.01     3667.89    209.53 o 
   3   4  20     1297.47     1096.81    108.10 o 
  -4   5  20      911.12      952.54    122.02 o 
  -3   5  20     7584.28     7245.78    217.74 o 
  -2   5  20     1527.53     1461.89    101.90 o 
  -1   5  20      752.91      717.95     76.99 o 
   0   5  20       73.05       79.70     44.32 o 
   1   5  20       93.82      101.32     53.31 o 
   2   5  20     1053.90     1131.62    109.25 o 
   3   5  20     5363.43     5472.00    213.52 o 
  -3   6  20        6.86      -19.70     39.99 o 
  -2   6  20     5147.88     5050.91    175.54 o 
  -1   6  20      121.50       85.08     43.52 o 
   0   6  20     4150.37     4209.09    225.39 o 
   1   6  20      131.18       79.92     44.79 o 
   2   6  20     6749.03     6412.98    235.09 o 
  -2   7  20      669.43      697.28     84.92 o 
  -1   7  20      667.60      622.02     75.07 o 
   0   7  20       49.22       77.24     45.33 o 
   1   7  20       34.44       88.82     59.08 o 
  -3   0  21     7757.86     8207.86    341.47 o 
  -1   0  21      355.70      269.88    207.12 o 
   1   0  21      249.43      181.41     74.95 o 
  -4   1  21       11.67      -14.55     42.31 o 
  -3   1  21      336.10      243.70     73.98 o 
  -2   1  21     5222.35     5292.63    183.44 o 
  -1   1  21      557.06      662.08     78.13 o 
   0   1  21     3318.56     3343.68    144.81 o 
   1   1  21      408.39      555.96     77.10 o 
   2   1  21     5410.65     5734.94    186.77 o 
  -4   2  21     5116.93     5086.43    246.76 o 
  -3   2  21     2247.06     2301.59    129.25 o 
  -2   2  21     1878.94     1841.00    181.63 o 
  -1   2  21       33.42       19.63     42.05 o 
   0   2  21       36.40       95.72     47.70 o 
   1   2  21       91.26       88.34     46.03 o 
   2   2  21      652.94      544.79     97.98 o 
  -3   3  21     2543.86     2377.32    128.14 o 
  -2   3  21      126.59       72.98     46.47 o 
  -1   3  21     4349.46     4296.13    224.71 o 
   0   3  21       45.49      -13.52     44.51 o 
   1   3  21     5030.78     5097.28    174.94 o 
   2   3  21        1.10       -3.16     53.24 o 
  -3   4  21      843.81      894.29     88.77 o 
  -2   4  21     1713.81     1767.47    112.73 o 
  -1   4  21      787.19      819.68     85.01 o 
   0   4  21       35.55       96.99     46.79 o 
   1   4  21     1120.09     1107.70     92.42 o 
  -2   5  21     1566.88     1238.45     98.41 o 
  -1   5  21      390.92      248.05     56.00 o 
   0   5  21     5934.14     6243.45    199.01 o 
   1   5  21      897.24      855.34     98.03 o 
  -2   0  22     2114.89     2003.92    181.56 o 
   0   0  22     9794.58     9944.82    516.89 o 
  -1   1  22     1885.15     1834.38    117.85 o 
   0   1  22        1.95       -9.50     45.02 o 
  -1   2  22     4221.43     4546.63    174.80 o 
                                                 
